# Supplementary material for: (S,R,Rp)-N,N-Dimethyl-1-{2-[(1-phenyl­ethyl)amino­meth­yl]ferrocen­yl}ethanamine
Source: Acta Crystallogr Sect E Struct Rep Online. 2009 Mar 25;65(Pt 4):m432. doi: 10.1107/S1600536809008861 (PMC2968963; doi:10.1107/S1600536809008861)
Supplement: Supplementary file 1 [file e-65-0m432-sup1.cif]

##############################################################################
###                                                                        ###
###        Electronic paper (Acta Crystallographica Section E)             ###
###                                                                        ###
##############################################################################
#                                                                            #
# This CIF contains the data in a paper accepted for publication in Acta     #
# Crystallographica Section E. It conforms to the requirements of Notes      #
# for Authors for Section E, and has been peer reviewed under the auspices   #
# of the IUCr Commission on Journals.                                        #
#                                                                            #
# Full details of the Crystallographic Information File format               #
# are given in the paper "The Crystallographic Information File (CIF):       #
# a New Standard Archive File for Crystallography" by S. R. Hall, F. H.      #
# Allen and I. D. Brown [Acta Cryst. (1991), A47, 655-685].                  #
#                                                                            #
# The current version of the core CIF dictionary is obtainable from          #
# ftp://ftp.iucr.org/pub/cif_core.dic. The current version number is 2.4.    #
#                                                                            #
# Software is freely available for graphical display of the structure(s) in  #
# this CIF.  For information consult the CIF home page http://www.iucr.org/  #
# cif/home.html                                                              #
#                                                                            #
# This file may be used for bona fide research purposes within the           #
# scientific community so long as proper attribution is given to the journal # 
# article from which it was obtained.                                        #
#                                                                            #
##############################################################################
                                             
data_I
_audit_creation_method     SHELXL-97
_chemical_name_systematic
;
(<i>S</i>,<i>R</i>,<i>Rp</i>)-<i>N</i>,<i>N</i>-Dimethyl-1-{2-[(1-
phenylethyl)aminomethyl]ferrocenyl}ethanamine
;
_chemical_name_common     ?
_chemical_formula_moiety     'C23 H30 Fe N2'
_chemical_formula_sum     'C23 H30 Fe N2'
_chemical_formula_iupac     '[Fe (C5 H5) (C18 H25 N2)]'
_chemical_formula_weight     390.34
_chemical_melting_point     355
_symmetry_cell_setting     'orthorhombic'
_symmetry_space_group_name_H-M     'P 21 21 21'
_symmetry_space_group_name_hall     'P 2ac 2ab'
loop_
    _symmetry_equiv_pos_as_xyz
    'x, y, z'
    '-x+1/2, -y, z+1/2'
    '-x, y+1/2, -z+1/2'
    'x+1/2, -y+1/2, -z'
_cell_length_a     7.20810(10)
_cell_length_b     16.5546(3)
_cell_length_c     17.6747(2)
_cell_angle_alpha     90.00
_cell_angle_beta     90.00
_cell_angle_gamma     90.00
_cell_volume     2109.07(5)
_cell_formula_units_Z     4
_cell_measurement_reflns_used     4056
_cell_measurement_theta_min     2.46
_cell_measurement_theta_max     26.56
_cell_measurement_temperature     293(2)
_exptl_crystal_description     'prism'
_exptl_crystal_colour     'orange'
_exptl_crystal_size_max     0.37
_exptl_crystal_size_mid     0.24
_exptl_crystal_size_min     0.22
_exptl_crystal_density_diffrn     1.229
_exptl_crystal_density_meas     ?
_exptl_crystal_density_method     'not measured'
_exptl_crystal_F_000     832
_exptl_absorpt_coefficient_mu     0.723
_exptl_absorpt_correction_type     multi-scan
_exptl_absorpt_process_details     '(SADABS; Bruker, 2005)'
_exptl_absorpt_correction_T_min     0.7757
_exptl_absorpt_correction_T_max     0.8571
_exptl_special_details
;
;
_diffrn_ambient_temperature     293(2)
_diffrn_radiation_type     MoK\a
_diffrn_radiation_wavelength     0.71073
_diffrn_radiation_source     'fine-focus sealed tube'
_diffrn_radiation_monochromator     graphite
_diffrn_measurement_device_type     'Bruker APEXII CCD area-detector'
_diffrn_measurement_method     '\f and \w'
_diffrn_detector_area_resol_mean     ?
_diffrn_reflns_number     9974
_diffrn_reflns_av_R_equivalents     0.0217
_diffrn_reflns_av_sigmaI/netI     0.0390
_diffrn_reflns_theta_min     1.69
_diffrn_reflns_theta_max     27.52
_diffrn_reflns_theta_full     27.52
_diffrn_measured_fraction_theta_max     0.998
_diffrn_measured_fraction_theta_full     0.998
_diffrn_reflns_limit_h_min     -9
_diffrn_reflns_limit_h_max     9
_diffrn_reflns_limit_k_min     -17
_diffrn_reflns_limit_k_max     21
_diffrn_reflns_limit_l_min     -22
_diffrn_reflns_limit_l_max     19
_diffrn_standards_number     0
_diffrn_standards_interval_count     ?
_diffrn_standards_interval_time     ?
_diffrn_standards_decay_%     ?
_refine_special_details
;
Refinement of <i>F</i>^2^ against ALL reflections. The weighted <i>R</i>-factor
<i>wR</i> and goodness of fit <i>S</i> are based on <i>F</i>^2^, conventional
<i>R</i>-factors <i>R</i> are based on <i>F</i>, with <i>F</i> set to zero for
negative <i>F</i>^2^. The threshold expression of <i>F</i>^2^ >
\s(<i>F</i>^2^) is used only for calculating <i>R</i>-factors(gt) <i>etc</i>.
and is not relevant to the choice of reflections for refinement.
<i>R</i>-factors based on <i>F</i>^2^ are statistically about twice as large
as those based on <i>F</i>, and <i>R</i>- factors based on ALL data will be
even larger.
;
_reflns_number_total     4636
_reflns_number_gt     3817
_reflns_threshold_expression     I>2\s(I)
_refine_ls_structure_factor_coef     Fsqd
_refine_ls_matrix_type     full
_refine_ls_R_factor_all     0.0425
_refine_ls_R_factor_gt     0.0321
_refine_ls_wR_factor_gt     0.0809
_refine_ls_wR_factor_ref     0.0853
_refine_ls_goodness_of_fit_ref     1.040
_refine_ls_restrained_S_all     1.040
_refine_ls_number_reflns     4636
_refine_ls_number_parameters     240
_refine_ls_number_restraints     0
_refine_ls_hydrogen_treatment     constr
_refine_ls_weighting_scheme     calc
_refine_ls_weighting_details
                 'calc w=1/[\s^2^(Fo^2^)+(0.0459P)^2^] where P=(Fo^2^+2Fc^2^)/3'
_atom_sites_solution_hydrogens     geom
_atom_sites_solution_primary     direct
_atom_sites_solution_secondary     difmap
_refine_ls_shift/su_max     0.001
_refine_ls_shift/su_mean     0.000
_refine_diff_density_max     0.307
_refine_diff_density_min     -0.323
_refine_ls_extinction_method     'SHELXL97 (Sheldrick, 2008)'
_refine_ls_extinction_coef     0.0097(9)
_refine_ls_extinction_expression
                                  'Fc^*^=kFc[1+0.001xFc^2^\l^3^/sin(2\q)]^-1/4^'
_refine_ls_abs_structure_details     'Flack (1983), 1859 Friedel pairs'
_refine_ls_abs_structure_Flack     0.010(17)
loop_
    _atom_type_symbol
    _atom_type_description
    _atom_type_scat_dispersion_real
    _atom_type_scat_dispersion_imag
    _atom_type_scat_source
    'C' 'C' 0.0033 0.0016
                         'International Tables Vol C Tables 4.2.6.8 and 6.1.1.4'
    'H' 'H' 0.0000 0.0000
                         'International Tables Vol C Tables 4.2.6.8 and 6.1.1.4'
    'N' 'N' 0.0061 0.0033
                         'International Tables Vol C Tables 4.2.6.8 and 6.1.1.4'
    'Fe' 'Fe' 0.3463 0.8444
                         'International Tables Vol C Tables 4.2.6.8 and 6.1.1.4'
_computing_data_collection     'APEX2 (Bruker, 2005)'
_computing_cell_refinement     'APEX2 (Bruker, 2005) and SAINT (Bruker, 2005)'
_computing_data_reduction     'SAINT (Bruker, 2005)'
_computing_structure_solution     'SIR97 (Altomare <i>et al.</i>, 1999)'
_computing_structure_refinement     'SHELXL97 (Sheldrick, 2008)'
_computing_molecular_graphics     'SHELXTL (Sheldrick, 2008)'
_computing_publication_material     'WinGX (Farrugia, 1999)'
loop_
    _atom_site_type_symbol
    _atom_site_label
    _atom_site_fract_x
    _atom_site_fract_y
    _atom_site_fract_z
    _atom_site_U_iso_or_equiv
    _atom_site_adp_type
    _atom_site_calc_flag
    _atom_site_refinement_flags
    _atom_site_occupancy
    _atom_site_disorder_assembly
    _atom_site_disorder_group
    C C1 1.0099(3) 0.12997(16) 0.17507(15) 0.0575(6) Uani d . 1 . .
    H H1 1.0734 0.1596 0.2155 0.069 Uiso calc R 1 . .
    C C2 0.8903(4) 0.06312(16) 0.18440(17) 0.0640(7) Uani d . 1 . .
    H H2 0.8560 0.0375 0.2324 0.077 Uiso calc R 1 . .
    C C3 0.8321(4) 0.03934(17) 0.1114(2) 0.0773(8) Uani d . 1 . .
    H H3 0.7485 -0.0057 0.1000 0.093 Uiso calc R 1 . .
    C C4 0.9105(4) 0.0916(2) 0.05836(17) 0.0750(8) Uani d . 1 . .
    H H4 0.8926 0.0890 0.0035 0.090 Uiso calc R 1 . .
    C C5 1.0207(3) 0.14668(19) 0.09645(15) 0.0633(7) Uani d . 1 . .
    H H5 1.0932 0.1901 0.0731 0.076 Uiso calc R 1 . .
    C C6 0.6597(3) 0.25943(12) 0.18108(11) 0.0425(5) Uani d . 1 . .
    C C7 0.5401(3) 0.19310(12) 0.20037(11) 0.0392(4) Uani d . 1 . .
    C C8 0.4708(3) 0.16030(15) 0.13168(14) 0.0525(5) Uani d . 1 . .
    H H8 0.3871 0.1139 0.1273 0.063 Uiso calc R 1 . .
    C C9 0.5447(3) 0.20488(18) 0.07092(13) 0.0609(7) Uani d . 1 . .
    H H9 0.5200 0.1952 0.0172 0.073 Uiso calc R 1 . .
    C C10 0.6594(3) 0.26565(15) 0.10043(13) 0.0564(6) Uani d . 1 . .
    H H10 0.7289 0.3054 0.0707 0.068 Uiso calc R 1 . .
    C C11 0.7553(4) 0.31317(12) 0.23737(12) 0.0550(5) Uani d . 1 . .
    H H11 0.7953 0.2780 0.2789 0.066 Uiso calc R 1 . .
    C C12 0.9319(4) 0.35294(18) 0.2063(2) 0.0882(10) Uani d . 1 . .
    H H12A 0.9009 0.3859 0.1634 0.132 Uiso calc R 1 . .
    H H12B 1.0182 0.3118 0.1911 0.132 Uiso calc R 1 . .
    H H12C 0.9870 0.3860 0.2448 0.132 Uiso calc R 1 . .
    C C13 0.5480(6) 0.4271(2) 0.2146(3) 0.1220(15) Uani d . 1 . .
    H H13A 0.4445 0.4559 0.2354 0.183 Uiso calc R 1 . .
    H H13B 0.5093 0.3987 0.1699 0.183 Uiso calc R 1 . .
    H H13C 0.6447 0.4645 0.2017 0.183 Uiso calc R 1 . .
    C C14 0.6865(6) 0.4093(2) 0.3382(2) 0.1248(16) Uani d . 1 . .
    H H14A 0.7824 0.4469 0.3246 0.187 Uiso calc R 1 . .
    H H14B 0.7360 0.3695 0.3721 0.187 Uiso calc R 1 . .
    H H14C 0.5868 0.4377 0.3625 0.187 Uiso calc R 1 . .
    C C15 0.4913(3) 0.16768(12) 0.27843(12) 0.0461(5) Uani d . 1 . .
    H H15A 0.4376 0.1140 0.2772 0.055 Uiso calc R 1 . .
    H H15B 0.6029 0.1655 0.3091 0.055 Uiso calc R 1 . .
    C C16 0.3378(4) 0.21395(16) 0.39411(14) 0.0633(7) Uani d . 1 . .
    H H16 0.4616 0.2072 0.4161 0.076 Uiso calc R 1 . .
    C C17 0.2528(6) 0.28883(17) 0.42764(16) 0.1024(11) Uani d . 1 . .
    H H17A 0.3336 0.3340 0.4191 0.154 Uiso calc R 1 . .
    H H17B 0.2356 0.2813 0.4810 0.154 Uiso calc R 1 . .
    H H17C 0.1349 0.2989 0.4042 0.154 Uiso calc R 1 . .
    C C18 0.2250(3) 0.13936(13) 0.41281(11) 0.0509(5) Uani d . 1 . .
    C C19 0.0457(4) 0.12998(17) 0.38743(14) 0.0650(7) Uani d . 1 . .
    H H19 -0.0058 0.1695 0.3565 0.078 Uiso calc R 1 . .
    C C20 -0.0590(4) 0.06375(19) 0.40671(17) 0.0758(8) Uani d . 1 . .
    H H20 -0.1794 0.0589 0.3883 0.091 Uiso calc R 1 . .
    C C21 0.0113(5) 0.00555(17) 0.45218(17) 0.0759(8) Uani d . 1 . .
    H H21 -0.0612 -0.0384 0.4663 0.091 Uiso calc R 1 . .
    C C22 0.1906(5) 0.01226(19) 0.47722(16) 0.0807(10) Uani d . 1 . .
    H H22 0.2409 -0.0280 0.5077 0.097 Uiso calc R 1 . .
    C C23 0.2971(4) 0.07837(17) 0.45754(14) 0.0668(7) Uani d . 1 . .
    H H23 0.4189 0.0819 0.4746 0.080 Uiso calc R 1 . .
    Fe Fe1 0.75311(4) 0.155327(15) 0.131986(14) 0.04165(10) Uani d . 1 . .
    N N1 0.3592(3) 0.22386(11) 0.31260(10) 0.0502(5) Uani d . 1 . .
    H H1A 0.2996 0.2595 0.2869 0.060 Uiso calc R 1 . .
    N N2 0.6172(4) 0.36957(12) 0.27003(14) 0.0728(6) Uani d . 1 . .
loop_
    _atom_site_aniso_label
    _atom_site_aniso_U_11
    _atom_site_aniso_U_22
    _atom_site_aniso_U_33
    _atom_site_aniso_U_12
    _atom_site_aniso_U_13
    _atom_site_aniso_U_23
    C1 0.0306(11) 0.0782(18) 0.0636(15) 0.0089(11) -0.0034(10) -0.0003(12)
    C2 0.0506(14) 0.0629(15) 0.0785(17) 0.0228(12) 0.0044(12) 0.0085(13)
    C3 0.0554(15) 0.0600(16) 0.116(2) 0.0148(12) -0.0005(16) -0.0323(16)
    C4 0.0477(15) 0.109(2) 0.0685(17) 0.0210(15) 0.0076(13) -0.0260(17)
    C5 0.0323(11) 0.0912(19) 0.0665(15) 0.0067(12) 0.0094(11) -0.0015(15)
    C6 0.0398(11) 0.0395(11) 0.0483(11) 0.0034(9) 0.0055(9) 0.0042(9)
    C7 0.0287(10) 0.0402(10) 0.0485(11) 0.0030(8) 0.0048(8) -0.0034(9)
    C8 0.0258(9) 0.0647(13) 0.0668(14) 0.0042(9) -0.0048(10) -0.0160(15)
    C9 0.0439(13) 0.0933(19) 0.0457(13) 0.0131(13) -0.0078(11) -0.0003(13)
    C10 0.0504(13) 0.0651(15) 0.0538(13) 0.0086(11) 0.0042(12) 0.0160(12)
    C11 0.0559(12) 0.0421(10) 0.0669(13) -0.0068(12) -0.0005(15) -0.0005(9)
    C12 0.070(2) 0.0742(19) 0.120(3) -0.0304(15) 0.0168(18) -0.0116(19)
    C13 0.143(4) 0.065(2) 0.157(4) 0.043(2) 0.039(3) 0.013(2)
    C14 0.122(3) 0.115(3) 0.137(3) -0.041(2) 0.029(3) -0.079(2)
    C15 0.0461(12) 0.0376(11) 0.0545(12) 0.0032(9) 0.0117(10) 0.0045(9)
    C16 0.0703(16) 0.0692(16) 0.0503(13) -0.0099(13) 0.0105(12) -0.0073(12)
    C17 0.148(3) 0.0723(18) 0.0865(19) -0.013(3) 0.045(3) -0.0284(15)
    C18 0.0549(15) 0.0620(13) 0.0360(9) 0.0027(11) 0.0093(10) -0.0014(8)
    C19 0.0621(16) 0.0756(17) 0.0574(15) 0.0046(13) 0.0012(12) 0.0194(12)
    C20 0.0616(17) 0.092(2) 0.0741(18) -0.0082(15) 0.0021(14) 0.0083(16)
    C21 0.090(2) 0.0652(17) 0.0727(17) -0.0054(15) 0.0308(17) 0.0090(14)
    C22 0.098(3) 0.0750(18) 0.0695(17) 0.0160(16) 0.0104(15) 0.0252(14)
    C23 0.0604(18) 0.0846(18) 0.0555(13) 0.0105(13) 0.0007(12) 0.0056(13)
    Fe1 0.02711(14) 0.05359(17) 0.04423(15) 0.00363(15) 0.00133(16) -0.00439(12)
    N1 0.0546(11) 0.0482(10) 0.0477(10) 0.0096(8) 0.0138(9) 0.0055(8)
    N2 0.0835(16) 0.0471(12) 0.0877(15) -0.0094(11) 0.0198(14) -0.0162(11)
_geom_special_details
;
All e.s.d.'s (except the e.s.d. in the dihedral angle between two l.s. planes)
are estimated using the full covariance matrix. The cell e.s.d.'s are taken
into account individually in the estimation of e.s.d.'s in distances, angles
and torsion angles; correlations between e.s.d.'s in cell parameters are only
used when they are defined by crystal symmetry. An approximate (isotropic)
treatment of cell e.s.d.'s is used for estimating e.s.d.'s involving l.s.
planes.
;
loop_
    _geom_bond_atom_site_label_1
    _geom_bond_atom_site_label_2
    _geom_bond_site_symmetry_2
    _geom_bond_distance
    _geom_bond_publ_flag
    C1 C2 . 1.413(4) ?
    C1 C5 . 1.419(4) ?
    C1 Fe1 . 2.045(2) ?
    C1 H1 . 0.9800 ?
    C2 C3 . 1.412(4) ?
    C2 Fe1 . 2.041(2) ?
    C2 H2 . 0.9800 ?
    C3 C4 . 1.395(4) ?
    C3 Fe1 . 2.036(3) ?
    C3 H3 . 0.9800 ?
    C4 C5 . 1.384(4) ?
    C4 Fe1 . 2.024(3) ?
    C4 H4 . 0.9800 ?
    C5 Fe1 . 2.033(2) ?
    C5 H5 . 0.9800 ?
    C6 C10 . 1.429(3) ?
    C6 C7 . 1.437(3) ?
    C6 C11 . 1.502(3) ?
    C6 Fe1 . 2.043(2) ?
    C7 C8 . 1.421(3) ?
    C7 C15 . 1.485(3) ?
    C7 Fe1 . 2.0514(18) ?
    C8 C9 . 1.408(4) ?
    C8 Fe1 . 2.0368(19) ?
    C8 H8 . 0.9800 ?
    C9 C10 . 1.403(4) ?
    C9 Fe1 . 2.024(2) ?
    C9 H9 . 0.9800 ?
    C10 Fe1 . 2.025(2) ?
    C10 H10 . 0.9800 ?
    C11 N2 . 1.482(3) ?
    C11 C12 . 1.535(3) ?
    C11 H11 . 0.9800 ?
    C12 H12A . 0.9600 ?
    C12 H12B . 0.9600 ?
    C12 H12C . 0.9600 ?
    C13 N2 . 1.454(4) ?
    C13 H13A . 0.9600 ?
    C13 H13B . 0.9600 ?
    C13 H13C . 0.9600 ?
    C14 N2 . 1.460(4) ?
    C14 H14A . 0.9600 ?
    C14 H14B . 0.9600 ?
    C14 H14C . 0.9600 ?
    C15 N1 . 1.462(2) ?
    C15 H15A . 0.9700 ?
    C15 H15B . 0.9700 ?
    C16 N1 . 1.458(3) ?
    C16 C17 . 1.504(4) ?
    C16 C18 . 1.515(3) ?
    C16 H16 . 0.9800 ?
    C17 H17A . 0.9600 ?
    C17 H17B . 0.9600 ?
    C17 H17C . 0.9600 ?
    C18 C19 . 1.377(3) ?
    C18 C23 . 1.384(3) ?
    C19 C20 . 1.374(4) ?
    C19 H19 . 0.9300 ?
    C20 C21 . 1.353(4) ?
    C20 H20 . 0.9300 ?
    C21 C22 . 1.371(4) ?
    C21 H21 . 0.9300 ?
    C22 C23 . 1.381(4) ?
    C22 H22 . 0.9300 ?
    C23 H23 . 0.9300 ?
    N1 H1A . 0.8600 ?
loop_
    _geom_angle_atom_site_label_1
    _geom_angle_atom_site_label_2
    _geom_angle_atom_site_label_3
    _geom_angle_site_symmetry_1
    _geom_angle_site_symmetry_3
    _geom_angle
    _geom_angle_publ_flag
    C2 C1 C5 . . 107.5(2) ?
    C2 C1 Fe1 . . 69.61(14) ?
    C5 C1 Fe1 . . 69.18(14) ?
    C2 C1 H1 . . 126.3 ?
    C5 C1 H1 . . 126.3 ?
    Fe1 C1 H1 . . 126.3 ?
    C3 C2 C1 . . 107.0(3) ?
    C3 C2 Fe1 . . 69.52(16) ?
    C1 C2 Fe1 . . 69.94(14) ?
    C3 C2 H2 . . 126.5 ?
    C1 C2 H2 . . 126.5 ?
    Fe1 C2 H2 . . 126.5 ?
    C4 C3 C2 . . 108.7(3) ?
    C4 C3 Fe1 . . 69.44(17) ?
    C2 C3 Fe1 . . 69.94(14) ?
    C4 C3 H3 . . 125.6 ?
    C2 C3 H3 . . 125.6 ?
    Fe1 C3 H3 . . 125.6 ?
    C5 C4 C3 . . 108.3(3) ?
    C5 C4 Fe1 . . 70.42(15) ?
    C3 C4 Fe1 . . 70.36(15) ?
    C5 C4 H4 . . 125.8 ?
    C3 C4 H4 . . 125.8 ?
    Fe1 C4 H4 . . 125.8 ?
    C4 C5 C1 . . 108.5(3) ?
    C4 C5 Fe1 . . 69.67(14) ?
    C1 C5 Fe1 . . 70.10(13) ?
    C4 C5 H5 . . 125.8 ?
    C1 C5 H5 . . 125.8 ?
    Fe1 C5 H5 . . 125.8 ?
    C10 C6 C7 . . 106.91(19) ?
    C10 C6 C11 . . 128.2(2) ?
    C7 C6 C11 . . 124.79(18) ?
    C10 C6 Fe1 . . 68.76(13) ?
    C7 C6 Fe1 . . 69.75(11) ?
    C11 C6 Fe1 . . 129.02(16) ?
    C8 C7 C6 . . 107.48(18) ?
    C8 C7 C15 . . 127.04(19) ?
    C6 C7 C15 . . 125.40(18) ?
    C8 C7 Fe1 . . 69.11(11) ?
    C6 C7 Fe1 . . 69.16(11) ?
    C15 C7 Fe1 . . 129.67(14) ?
    C9 C8 C7 . . 108.6(2) ?
    C9 C8 Fe1 . . 69.22(13) ?
    C7 C8 Fe1 . . 70.22(11) ?
    C9 C8 H8 . . 125.7 ?
    C7 C8 H8 . . 125.7 ?
    Fe1 C8 H8 . . 125.7 ?
    C10 C9 C8 . . 108.4(2) ?
    C10 C9 Fe1 . . 69.80(13) ?
    C8 C9 Fe1 . . 70.22(13) ?
    C10 C9 H9 . . 125.8 ?
    C8 C9 H9 . . 125.8 ?
    Fe1 C9 H9 . . 125.8 ?
    C9 C10 C6 . . 108.7(2) ?
    C9 C10 Fe1 . . 69.66(14) ?
    C6 C10 Fe1 . . 70.11(13) ?
    C9 C10 H10 . . 125.7 ?
    C6 C10 H10 . . 125.7 ?
    Fe1 C10 H10 . . 125.7 ?
    N2 C11 C6 . . 108.8(2) ?
    N2 C11 C12 . . 115.25(19) ?
    C6 C11 C12 . . 113.4(2) ?
    N2 C11 H11 . . 106.2 ?
    C6 C11 H11 . . 106.2 ?
    C12 C11 H11 . . 106.2 ?
    C11 C12 H12A . . 109.5 ?
    C11 C12 H12B . . 109.5 ?
    H12A C12 H12B . . 109.5 ?
    C11 C12 H12C . . 109.5 ?
    H12A C12 H12C . . 109.5 ?
    H12B C12 H12C . . 109.5 ?
    N2 C13 H13A . . 109.5 ?
    N2 C13 H13B . . 109.5 ?
    H13A C13 H13B . . 109.5 ?
    N2 C13 H13C . . 109.5 ?
    H13A C13 H13C . . 109.5 ?
    H13B C13 H13C . . 109.5 ?
    N2 C14 H14A . . 109.5 ?
    N2 C14 H14B . . 109.5 ?
    H14A C14 H14B . . 109.5 ?
    N2 C14 H14C . . 109.5 ?
    H14A C14 H14C . . 109.5 ?
    H14B C14 H14C . . 109.5 ?
    N1 C15 C7 . . 110.97(16) ?
    N1 C15 H15A . . 109.4 ?
    C7 C15 H15A . . 109.4 ?
    N1 C15 H15B . . 109.4 ?
    C7 C15 H15B . . 109.4 ?
    H15A C15 H15B . . 108.0 ?
    N1 C16 C17 . . 109.9(2) ?
    N1 C16 C18 . . 111.36(19) ?
    C17 C16 C18 . . 111.5(2) ?
    N1 C16 H16 . . 108.0 ?
    C17 C16 H16 . . 108.0 ?
    C18 C16 H16 . . 108.0 ?
    C16 C17 H17A . . 109.5 ?
    C16 C17 H17B . . 109.5 ?
    H17A C17 H17B . . 109.5 ?
    C16 C17 H17C . . 109.5 ?
    H17A C17 H17C . . 109.5 ?
    H17B C17 H17C . . 109.5 ?
    C19 C18 C23 . . 117.2(2) ?
    C19 C18 C16 . . 121.6(2) ?
    C23 C18 C16 . . 121.2(2) ?
    C20 C19 C18 . . 121.7(3) ?
    C20 C19 H19 . . 119.2 ?
    C18 C19 H19 . . 119.2 ?
    C21 C20 C19 . . 120.6(3) ?
    C21 C20 H20 . . 119.7 ?
    C19 C20 H20 . . 119.7 ?
    C20 C21 C22 . . 119.2(3) ?
    C20 C21 H21 . . 120.4 ?
    C22 C21 H21 . . 120.4 ?
    C21 C22 C23 . . 120.5(3) ?
    C21 C22 H22 . . 119.8 ?
    C23 C22 H22 . . 119.8 ?
    C22 C23 C18 . . 120.9(3) ?
    C22 C23 H23 . . 119.6 ?
    C18 C23 H23 . . 119.6 ?
    C4 Fe1 C9 . . 106.55(12) ?
    C4 Fe1 C10 . . 118.70(12) ?
    C9 Fe1 C10 . . 40.54(10) ?
    C4 Fe1 C5 . . 39.90(11) ?
    C9 Fe1 C5 . . 124.61(11) ?
    C10 Fe1 C5 . . 107.13(11) ?
    C4 Fe1 C3 . . 40.20(12) ?
    C9 Fe1 C3 . . 119.66(12) ?
    C10 Fe1 C3 . . 153.46(13) ?
    C5 Fe1 C3 . . 67.24(13) ?
    C4 Fe1 C8 . . 125.42(11) ?
    C9 Fe1 C8 . . 40.57(10) ?
    C10 Fe1 C8 . . 68.27(10) ?
    C5 Fe1 C8 . . 161.76(11) ?
    C3 Fe1 C8 . . 108.50(11) ?
    C4 Fe1 C2 . . 68.29(12) ?
    C9 Fe1 C2 . . 154.81(11) ?
    C10 Fe1 C2 . . 163.91(11) ?
    C5 Fe1 C2 . . 68.16(12) ?
    C3 Fe1 C2 . . 40.54(12) ?
    C8 Fe1 C2 . . 121.03(11) ?
    C4 Fe1 C6 . . 153.86(12) ?
    C9 Fe1 C6 . . 68.90(9) ?
    C10 Fe1 C6 . . 41.12(9) ?
    C5 Fe1 C6 . . 120.20(11) ?
    C3 Fe1 C6 . . 164.47(11) ?
    C8 Fe1 C6 . . 68.77(9) ?
    C2 Fe1 C6 . . 126.70(10) ?
    C4 Fe1 C1 . . 67.97(11) ?
    C9 Fe1 C1 . . 162.51(11) ?
    C10 Fe1 C1 . . 126.11(11) ?
    C5 Fe1 C1 . . 40.72(10) ?
    C3 Fe1 C1 . . 67.64(11) ?
    C8 Fe1 C1 . . 156.02(11) ?
    C2 Fe1 C1 . . 40.45(11) ?
    C6 Fe1 C1 . . 108.25(10) ?
    C4 Fe1 C7 . . 163.22(11) ?
    C9 Fe1 C7 . . 68.60(9) ?
    C10 Fe1 C7 . . 68.78(9) ?
    C5 Fe1 C7 . . 155.95(10) ?
    C3 Fe1 C7 . . 127.02(11) ?
    C8 Fe1 C7 . . 40.67(9) ?
    C2 Fe1 C7 . . 108.85(10) ?
    C6 Fe1 C7 . . 41.09(8) ?
    C1 Fe1 C7 . . 121.37(9) ?
    C16 N1 C15 . . 113.94(19) ?
    C16 N1 H1A . . 123.0 ?
    C15 N1 H1A . . 123.0 ?
    C13 N2 C14 . . 112.2(3) ?
    C13 N2 C11 . . 112.3(2) ?
    C14 N2 C11 . . 112.0(3) ?
loop_
    _geom_torsion_atom_site_label_1
    _geom_torsion_atom_site_label_2
    _geom_torsion_atom_site_label_3
    _geom_torsion_atom_site_label_4
    _geom_torsion_site_symmetry_1
    _geom_torsion_site_symmetry_2
    _geom_torsion_site_symmetry_3
    _geom_torsion_site_symmetry_4
    _geom_torsion
    _geom_torsion_publ_flag
    C5 C1 C2 C3 . . . . 0.9(3) ?
    Fe1 C1 C2 C3 . . . . 59.90(17) ?
    C5 C1 C2 Fe1 . . . . -59.04(17) ?
    C1 C2 C3 C4 . . . . -1.4(3) ?
    Fe1 C2 C3 C4 . . . . 58.77(19) ?
    C1 C2 C3 Fe1 . . . . -60.17(17) ?
    C2 C3 C4 C5 . . . . 1.4(3) ?
    Fe1 C3 C4 C5 . . . . 60.48(19) ?
    C2 C3 C4 Fe1 . . . . -59.08(18) ?
    C3 C4 C5 C1 . . . . -0.9(3) ?
    Fe1 C4 C5 C1 . . . . 59.58(18) ?
    C3 C4 C5 Fe1 . . . . -60.44(19) ?
    C2 C1 C5 C4 . . . . 0.0(3) ?
    Fe1 C1 C5 C4 . . . . -59.32(18) ?
    C2 C1 C5 Fe1 . . . . 59.31(17) ?
    C10 C6 C7 C8 . . . . 0.3(2) ?
    C11 C6 C7 C8 . . . . 177.2(2) ?
    Fe1 C6 C7 C8 . . . . -58.68(13) ?
    C10 C6 C7 C15 . . . . -176.47(19) ?
    C11 C6 C7 C15 . . . . 0.5(3) ?
    Fe1 C6 C7 C15 . . . . 124.58(19) ?
    C10 C6 C7 Fe1 . . . . 58.96(15) ?
    C11 C6 C7 Fe1 . . . . -124.1(2) ?
    C6 C7 C8 C9 . . . . -0.1(2) ?
    C15 C7 C8 C9 . . . . 176.6(2) ?
    Fe1 C7 C8 C9 . . . . -58.76(15) ?
    C6 C7 C8 Fe1 . . . . 58.71(14) ?
    C15 C7 C8 Fe1 . . . . -124.6(2) ?
    C7 C8 C9 C10 . . . . -0.2(3) ?
    Fe1 C8 C9 C10 . . . . -59.58(17) ?
    C7 C8 C9 Fe1 . . . . 59.38(15) ?
    C8 C9 C10 C6 . . . . 0.4(3) ?
    Fe1 C9 C10 C6 . . . . -59.47(16) ?
    C8 C9 C10 Fe1 . . . . 59.84(17) ?
    C7 C6 C10 C9 . . . . -0.4(3) ?
    C11 C6 C10 C9 . . . . -177.2(2) ?
    Fe1 C6 C10 C9 . . . . 59.19(17) ?
    C7 C6 C10 Fe1 . . . . -59.59(14) ?
    C11 C6 C10 Fe1 . . . . 123.6(2) ?
    C10 C6 C11 N2 . . . . 101.0(3) ?
    C7 C6 C11 N2 . . . . -75.2(3) ?
    Fe1 C6 C11 N2 . . . . -166.40(16) ?
    C10 C6 C11 C12 . . . . -28.7(3) ?
    C7 C6 C11 C12 . . . . 155.1(2) ?
    Fe1 C6 C11 C12 . . . . 63.9(3) ?
    C8 C7 C15 N1 . . . . -101.7(2) ?
    C6 C7 C15 N1 . . . . 74.4(3) ?
    Fe1 C7 C15 N1 . . . . 165.68(15) ?
    N1 C16 C18 C19 . . . . -59.7(3) ?
    C17 C16 C18 C19 . . . . 63.5(3) ?
    N1 C16 C18 C23 . . . . 121.7(2) ?
    C17 C16 C18 C23 . . . . -115.2(3) ?
    C23 C18 C19 C20 . . . . 1.2(4) ?
    C16 C18 C19 C20 . . . . -177.5(2) ?
    C18 C19 C20 C21 . . . . 0.6(4) ?
    C19 C20 C21 C22 . . . . -1.8(5) ?
    C20 C21 C22 C23 . . . . 1.3(4) ?
    C21 C22 C23 C18 . . . . 0.5(4) ?
    C19 C18 C23 C22 . . . . -1.7(4) ?
    C16 C18 C23 C22 . . . . 177.0(2) ?
    C5 C4 Fe1 C9 . . . . 124.64(19) ?
    C3 C4 Fe1 C9 . . . . -116.63(18) ?
    C5 C4 Fe1 C10 . . . . 82.5(2) ?
    C3 C4 Fe1 C10 . . . . -158.81(17) ?
    C3 C4 Fe1 C5 . . . . 118.7(3) ?
    C5 C4 Fe1 C3 . . . . -118.7(3) ?
    C5 C4 Fe1 C8 . . . . 165.07(16) ?
    C3 C4 Fe1 C8 . . . . -76.2(2) ?
    C5 C4 Fe1 C2 . . . . -81.49(19) ?
    C3 C4 Fe1 C2 . . . . 37.24(17) ?
    C5 C4 Fe1 C6 . . . . 48.9(3) ?
    C3 C4 Fe1 C6 . . . . 167.7(2) ?
    C5 C4 Fe1 C1 . . . . -37.75(17) ?
    C3 C4 Fe1 C1 . . . . 80.98(18) ?
    C5 C4 Fe1 C7 . . . . -164.8(3) ?
    C3 C4 Fe1 C7 . . . . -46.1(4) ?
    C10 C9 Fe1 C4 . . . . -115.05(17) ?
    C8 C9 Fe1 C4 . . . . 125.64(17) ?
    C8 C9 Fe1 C10 . . . . -119.3(2) ?
    C10 C9 Fe1 C5 . . . . -75.16(18) ?
    C8 C9 Fe1 C5 . . . . 165.53(15) ?
    C10 C9 Fe1 C3 . . . . -156.65(17) ?
    C8 C9 Fe1 C3 . . . . 84.04(18) ?
    C10 C9 Fe1 C8 . . . . 119.3(2) ?
    C10 C9 Fe1 C2 . . . . 170.9(2) ?
    C8 C9 Fe1 C2 . . . . 51.6(3) ?
    C10 C9 Fe1 C6 . . . . 37.72(14) ?
    C8 C9 Fe1 C6 . . . . -81.60(15) ?
    C10 C9 Fe1 C1 . . . . -46.1(4) ?
    C8 C9 Fe1 C1 . . . . -165.4(3) ?
    C10 C9 Fe1 C7 . . . . 81.95(15) ?
    C8 C9 Fe1 C7 . . . . -37.36(13) ?
    C9 C10 Fe1 C4 . . . . 81.92(18) ?
    C6 C10 Fe1 C4 . . . . -158.28(14) ?
    C6 C10 Fe1 C9 . . . . 119.8(2) ?
    C9 C10 Fe1 C5 . . . . 123.64(15) ?
    C6 C10 Fe1 C5 . . . . -116.56(15) ?
    C9 C10 Fe1 C3 . . . . 50.4(3) ?
    C6 C10 Fe1 C3 . . . . 170.2(2) ?
    C9 C10 Fe1 C8 . . . . -37.62(14) ?
    C6 C10 Fe1 C8 . . . . 82.17(15) ?
    C9 C10 Fe1 C2 . . . . -166.0(3) ?
    C6 C10 Fe1 C2 . . . . -46.2(4) ?
    C9 C10 Fe1 C6 . . . . -119.8(2) ?
    C9 C10 Fe1 C1 . . . . 164.45(15) ?
    C6 C10 Fe1 C1 . . . . -75.75(18) ?
    C9 C10 Fe1 C7 . . . . -81.48(14) ?
    C6 C10 Fe1 C7 . . . . 38.32(13) ?
    C1 C5 Fe1 C4 . . . . -119.5(3) ?
    C4 C5 Fe1 C9 . . . . -73.4(2) ?
    C1 C5 Fe1 C9 . . . . 167.07(16) ?
    C4 C5 Fe1 C10 . . . . -114.5(2) ?
    C1 C5 Fe1 C10 . . . . 125.96(17) ?
    C4 C5 Fe1 C3 . . . . 37.86(19) ?
    C1 C5 Fe1 C3 . . . . -81.7(2) ?
    C4 C5 Fe1 C8 . . . . -42.1(4) ?
    C1 C5 Fe1 C8 . . . . -161.6(3) ?
    C4 C5 Fe1 C2 . . . . 81.8(2) ?
    C1 C5 Fe1 C2 . . . . -37.71(17) ?
    C4 C5 Fe1 C6 . . . . -157.39(18) ?
    C1 C5 Fe1 C6 . . . . 83.07(19) ?
    C4 C5 Fe1 C1 . . . . 119.5(3) ?
    C4 C5 Fe1 C7 . . . . 169.3(2) ?
    C1 C5 Fe1 C7 . . . . 49.8(3) ?
    C2 C3 Fe1 C4 . . . . 120.1(2) ?
    C4 C3 Fe1 C9 . . . . 80.4(2) ?
    C2 C3 Fe1 C9 . . . . -159.44(15) ?
    C4 C3 Fe1 C10 . . . . 45.2(3) ?
    C2 C3 Fe1 C10 . . . . 165.3(2) ?
    C4 C3 Fe1 C5 . . . . -37.59(16) ?
    C2 C3 Fe1 C5 . . . . 82.53(18) ?
    C4 C3 Fe1 C8 . . . . 123.44(17) ?
    C2 C3 Fe1 C8 . . . . -116.43(17) ?
    C4 C3 Fe1 C2 . . . . -120.1(2) ?
    C4 C3 Fe1 C6 . . . . -159.4(3) ?
    C2 C3 Fe1 C6 . . . . -39.3(5) ?
    C4 C3 Fe1 C1 . . . . -81.85(18) ?
    C2 C3 Fe1 C1 . . . . 38.27(16) ?
    C4 C3 Fe1 C7 . . . . 164.90(15) ?
    C2 C3 Fe1 C7 . . . . -74.98(19) ?
    C9 C8 Fe1 C4 . . . . -72.9(2) ?
    C7 C8 Fe1 C4 . . . . 167.16(16) ?
    C7 C8 Fe1 C9 . . . . -119.9(2) ?
    C9 C8 Fe1 C10 . . . . 37.60(15) ?
    C7 C8 Fe1 C10 . . . . -82.29(14) ?
    C9 C8 Fe1 C5 . . . . -41.1(4) ?
    C7 C8 Fe1 C5 . . . . -161.0(3) ?
    C9 C8 Fe1 C3 . . . . -114.31(18) ?
    C7 C8 Fe1 C3 . . . . 125.79(15) ?
    C9 C8 Fe1 C2 . . . . -157.09(16) ?
    C7 C8 Fe1 C2 . . . . 83.01(16) ?
    C9 C8 Fe1 C6 . . . . 81.95(16) ?
    C7 C8 Fe1 C6 . . . . -37.95(12) ?
    C9 C8 Fe1 C1 . . . . 169.3(2) ?
    C7 C8 Fe1 C1 . . . . 49.4(3) ?
    C9 C8 Fe1 C7 . . . . 119.9(2) ?
    C3 C2 Fe1 C4 . . . . -36.93(17) ?
    C1 C2 Fe1 C4 . . . . 81.06(18) ?
    C3 C2 Fe1 C9 . . . . 45.8(3) ?
    C1 C2 Fe1 C9 . . . . 163.8(2) ?
    C3 C2 Fe1 C10 . . . . -155.9(3) ?
    C1 C2 Fe1 C10 . . . . -37.9(4) ?
    C3 C2 Fe1 C5 . . . . -80.05(19) ?
    C1 C2 Fe1 C5 . . . . 37.95(16) ?
    C1 C2 Fe1 C3 . . . . 118.0(2) ?
    C3 C2 Fe1 C8 . . . . 82.3(2) ?
    C1 C2 Fe1 C8 . . . . -159.69(15) ?
    C3 C2 Fe1 C6 . . . . 167.79(17) ?
    C1 C2 Fe1 C6 . . . . -74.21(19) ?
    C3 C2 Fe1 C1 . . . . -118.0(2) ?
    C3 C2 Fe1 C7 . . . . 125.43(17) ?
    C1 C2 Fe1 C7 . . . . -116.57(16) ?
    C10 C6 Fe1 C4 . . . . 47.4(3) ?
    C7 C6 Fe1 C4 . . . . 165.9(2) ?
    C11 C6 Fe1 C4 . . . . -75.2(3) ?
    C10 C6 Fe1 C9 . . . . -37.20(15) ?
    C7 C6 Fe1 C9 . . . . 81.22(13) ?
    C11 C6 Fe1 C9 . . . . -159.8(2) ?
    C7 C6 Fe1 C10 . . . . 118.42(19) ?
    C11 C6 Fe1 C10 . . . . -122.6(2) ?
    C10 C6 Fe1 C5 . . . . 81.47(17) ?
    C7 C6 Fe1 C5 . . . . -160.10(13) ?
    C11 C6 Fe1 C5 . . . . -41.2(2) ?
    C10 C6 Fe1 C3 . . . . -163.6(3) ?
    C7 C6 Fe1 C3 . . . . -45.1(4) ?
    C11 C6 Fe1 C3 . . . . 73.8(4) ?
    C10 C6 Fe1 C8 . . . . -80.85(16) ?
    C7 C6 Fe1 C8 . . . . 37.57(13) ?
    C11 C6 Fe1 C8 . . . . 156.5(2) ?
    C10 C6 Fe1 C2 . . . . 165.56(16) ?
    C7 C6 Fe1 C2 . . . . -76.01(15) ?
    C11 C6 Fe1 C2 . . . . 42.9(2) ?
    C10 C6 Fe1 C1 . . . . 124.46(15) ?
    C7 C6 Fe1 C1 . . . . -117.11(13) ?
    C11 C6 Fe1 C1 . . . . 1.8(2) ?
    C10 C6 Fe1 C7 . . . . -118.42(19) ?
    C11 C6 Fe1 C7 . . . . 118.9(2) ?
    C2 C1 Fe1 C4 . . . . -81.93(19) ?
    C5 C1 Fe1 C4 . . . . 37.02(19) ?
    C2 C1 Fe1 C9 . . . . -156.7(3) ?
    C5 C1 Fe1 C9 . . . . -37.8(4) ?
    C2 C1 Fe1 C10 . . . . 167.83(15) ?
    C5 C1 Fe1 C10 . . . . -73.2(2) ?
    C2 C1 Fe1 C5 . . . . -118.9(2) ?
    C2 C1 Fe1 C3 . . . . -38.36(18) ?
    C5 C1 Fe1 C3 . . . . 80.6(2) ?
    C2 C1 Fe1 C8 . . . . 47.0(3) ?
    C5 C1 Fe1 C8 . . . . 166.0(2) ?
    C5 C1 Fe1 C2 . . . . 118.9(2) ?
    C2 C1 Fe1 C6 . . . . 125.67(16) ?
    C5 C1 Fe1 C6 . . . . -115.39(17) ?
    C2 C1 Fe1 C7 . . . . 82.42(17) ?
    C5 C1 Fe1 C7 . . . . -158.63(16) ?
    C8 C7 Fe1 C4 . . . . -38.8(4) ?
    C6 C7 Fe1 C4 . . . . -158.1(4) ?
    C15 C7 Fe1 C4 . . . . 82.6(4) ?
    C8 C7 Fe1 C9 . . . . 37.27(15) ?
    C6 C7 Fe1 C9 . . . . -82.02(14) ?
    C15 C7 Fe1 C9 . . . . 158.7(2) ?
    C8 C7 Fe1 C10 . . . . 80.94(15) ?
    C6 C7 Fe1 C10 . . . . -38.35(13) ?
    C15 C7 Fe1 C10 . . . . -157.7(2) ?
    C8 C7 Fe1 C5 . . . . 165.5(2) ?
    C6 C7 Fe1 C5 . . . . 46.2(3) ?
    C15 C7 Fe1 C5 . . . . -73.1(3) ?
    C8 C7 Fe1 C3 . . . . -74.46(18) ?
    C6 C7 Fe1 C3 . . . . 166.25(14) ?
    C15 C7 Fe1 C3 . . . . 46.9(2) ?
    C6 C7 Fe1 C8 . . . . -119.29(18) ?
    C15 C7 Fe1 C8 . . . . 121.4(2) ?
    C8 C7 Fe1 C2 . . . . -116.01(15) ?
    C6 C7 Fe1 C2 . . . . 124.70(14) ?
    C15 C7 Fe1 C2 . . . . 5.4(2) ?
    C8 C7 Fe1 C6 . . . . 119.29(18) ?
    C15 C7 Fe1 C6 . . . . -119.3(2) ?
    C8 C7 Fe1 C1 . . . . -158.82(15) ?
    C6 C7 Fe1 C1 . . . . 81.89(15) ?
    C15 C7 Fe1 C1 . . . . -37.4(2) ?
    C17 C16 N1 C15 . . . . 161.4(3) ?
    C18 C16 N1 C15 . . . . -74.6(3) ?
    C7 C15 N1 C16 . . . . -166.5(2) ?
    C6 C11 N2 C13 . . . . -67.2(3) ?
    C12 C11 N2 C13 . . . . 61.4(3) ?
    C6 C11 N2 C14 . . . . 165.4(2) ?
    C12 C11 N2 C14 . . . . -65.9(3) ?
data_global
_journal_date_recd_electronic     2009-03-07
_journal_date_accepted     2009-03-11
_journal_name_full     'Acta Crystallographica, Section E'
_journal_year     2009
_journal_volume     65
_journal_issue      4
_journal_page_first     m432
_journal_page_last     m432
_journal_paper_category     QM
_journal_coeditor_code     SJ2592
_publ_contact_author_name     'Jin-Ting Liu'
_publ_contact_author_address
;
School of Chemistry and Chemical Engineering, Shandong University
Jinan
250100
People's Republic of China
;
_publ_contact_author_email     'jintliu@sdu.edu.cn'
_publ_contact_author_fax     '0531-88564464'
_publ_contact_author_phone     '0531-88361390'
_publ_section_title
;\
(<i>S</i>,<i>R</i>,<i>Rp</i>)-<i>N</i>,<i>N</i>-Dimethyl-1-{2-[(1-phenylethyl)\
aminomethyl]ferrocenyl}ethanamine
;
loop_
    _publ_author_name
    _publ_author_footnote
    _publ_author_address
    'Zheng, Xiu-Li' .
;
School of Chemistry and Chemical Engineering
Shandong University
Jinan 250100
People's Republic of China
;
    'Liu, Jin-Ting' .
;
School of Chemistry and Chemical Engineering
Shandong University
Jinan 250100
People's Republic of China
;
_publ_section_synopsis     .
