# Supplementary material for: (S,R,Rp)-N,N-Dimethyl-1-{2-[(1-phenyl­ethyl)amino­meth­yl]ferrocen­yl}ethanamine
Source: Acta Crystallogr Sect E Struct Rep Online. 2009 Mar 25;65(Pt 4):m432. doi: 10.1107/S1600536809008861 (PMC2968963; doi:10.1107/S1600536809008861)
Supplement: Supplementary file 2 [file e-65-0m432-Isup2.hkl]

#
# h,k,l, Fc-squared, Fo-squared, sigma(Fo-squared) and status flag
#
data_I
_shelx_title ' zhenxiuli01 in P2(1)2(1)2(1)'
_shelx_refln_list_code          4
_shelx_F_calc_maximum      225.99
_exptl_crystal_F_000       832.00
_reflns_d_resolution_high  0.7690
 
loop_
 _symmetry_equiv_pos_as_xyz
 'x, y, z'
 '-x+1/2, -y, z+1/2'
 '-x, y+1/2, -z+1/2'
 'x+1/2, -y+1/2, -z'
 
_cell_length_a     7.2081
_cell_length_b    16.5546
_cell_length_c    17.6747
_cell_angle_alpha  90.000
_cell_angle_beta   90.000
_cell_angle_gamma  90.000
 
_shelx_F_squared_multiplier     1.000
 
loop_
 _refln_index_h
 _refln_index_k
 _refln_index_l
 _refln_F_squared_calc
 _refln_F_squared_meas
 _refln_F_squared_sigma
 _refln_observed_status
   2   0   0      690.67      626.01     23.80 o
   4   0   0     7178.78     7420.66    257.64 o
   6   0   0      463.98      449.81     21.95 o
   8   0   0      587.70      547.48     28.06 o
   1   1   0      166.07      142.77      3.51 o
   2   1   0        4.58        3.44      0.95 o
   3   1   0      604.55      585.18     16.34 o
   4   1   0       93.39       81.44      7.53 o
   5   1   0      244.20      231.98      9.26 o
   6   1   0       35.23       39.08      4.58 o
   7   1   0      545.97      579.07     19.80 o
   8   1   0      102.92       97.88      7.99 o
   9   1   0       26.78       10.40      6.97 o
   0   2   0    10046.50     9767.96    346.83 o
   1   2   0     3241.85     3235.93     66.39 o
   2   2   0     1354.03     1125.60     23.66 o
   3   2   0      354.26      375.10      9.20 o
   4   2   0      838.00      746.38     21.05 o
   5   2   0        0.90        3.09      2.49 o
   6   2   0       17.78       14.95      4.97 o
   7   2   0        7.13       -0.33      4.30 o
   8   2   0      100.42       88.55     11.49 o
   9   2   0       47.26       53.76     10.28 o
   1   3   0      223.68      266.68      6.29 o
   2   3   0     1292.44     1439.32     26.49 o
   3   3   0     7498.23     7437.32    149.48 o
   4   3   0      108.82      109.96      4.51 o
   5   3   0     1711.46     1743.92     46.08 o
   6   3   0        2.11        8.87      3.70 o
   7   3   0      900.50      905.79     39.36 o
   8   3   0        0.15       -0.06      5.60 o
   9   3   0       92.98       93.78     12.20 o
   0   4   0     9379.69     9603.35    339.33 o
   1   4   0    16419.54    15562.15    400.05 o
   2   4   0      341.86      338.78      7.26 o
   3   4   0      244.98      242.76      6.02 o
   4   4   0     4290.70     4474.96     91.30 o
   5   4   0       32.98       18.80      5.64 o
   6   4   0     1331.10     1315.76     52.41 o
   7   4   0       21.95       18.27      6.66 o
   8   4   0      353.33      345.29     21.01 o
   9   4   0       23.48       29.98      9.35 o
   1   5   0      113.07      104.54      3.01 o
   2   5   0      914.24     1017.57     19.25 o
   3   5   0       65.08       46.18      2.46 o
   4   5   0        4.54        5.86      2.04 o
   5   5   0      490.23      465.20     12.46 o
   6   5   0       15.13        9.87      6.67 o
   7   5   0        7.24        5.06      4.07 o
   8   5   0        0.54        4.82      4.85 o
   9   5   0       10.31        6.38      7.99 o
   0   6   0     5012.92     5164.43    184.72 o
   1   6   0     1500.04     1502.28     27.41 o
   2   6   0      426.04      424.48     10.61 o
   3   6   0      405.66      375.64      8.57 o
   4   6   0     7770.96     8012.50    142.02 o
   5   6   0      124.98      164.22      8.16 o
   6   6   0      595.28      596.28     24.29 o
   7   6   0        1.07        2.19      3.80 o
   8   6   0      442.22      450.67     17.88 o
   9   6   0        6.07        7.40      8.36 o
   1   7   0     1561.47     1555.60     28.53 o
   2   7   0      261.90      285.20      6.60 o
   3   7   0     5984.86     6139.15    109.09 o
   4   7   0      269.87      295.02      7.76 o
   5   7   0        3.37        5.22      2.43 o
   6   7   0        2.90        4.49      3.58 o
   7   7   0      529.35      531.05     19.18 o
   8   7   0        8.44       12.06      5.06 o
   0   8   0        1.13        0.31      3.16 o
   1   8   0       45.38       53.57      2.48 o
   2   8   0       36.94       39.81      2.26 o
   3   8   0      485.62      553.64     12.08 o
   4   8   0       21.76       23.98      2.60 o
   5   8   0       77.75       88.98      4.85 o
   6   8   0       56.46       58.87      6.22 o
   7   8   0        2.73       -0.37      4.34 o
   8   8   0        5.36        5.02      4.83 o
   1   9   0     4643.50     4748.57     84.28 o
   2   9   0      318.86      356.06      8.21 o
   3   9   0      533.24      524.18     11.75 o
   4   9   0       94.03       80.98      4.04 o
   5   9   0        3.69        2.13      2.26 o
   6   9   0       16.04       11.12      4.30 o
   7   9   0      245.04      259.05     12.63 o
   8   9   0        7.19        7.19      4.94 o
   0  10   0     2617.44     2529.35     64.59 o
   1  10   0      185.96      223.07      7.01 o
   2  10   0     1021.27      992.38     22.95 o
   3  10   0       92.32      104.19      5.28 o
   4  10   0      476.92      495.65     11.76 o
   5  10   0      331.55      317.58     10.71 o
   6  10   0      235.89      269.08     15.07 o
   7  10   0       40.10       38.79      6.15 o
   8  10   0      244.70      222.44     18.06 o
   1  11   0        1.90        0.43      1.83 o
   2  11   0       27.92       32.70      3.17 o
   3  11   0      761.00      665.93     16.99 o
   4  11   0      177.57      156.74      5.88 o
   5  11   0       45.94       50.20      4.66 o
   6  11   0      116.43      119.76      8.42 o
   7  11   0       44.70       59.72      7.20 o
   8  11   0        6.03       -3.78      7.40 o
   0  12   0      419.72      362.69     19.82 o
   1  12   0      199.98      217.94     10.16 o
   2  12   0      169.33      173.12      6.81 o
   3  12   0       11.99       10.76      2.86 o
   4  12   0      462.24      468.96     11.72 o
   5  12   0        4.74        5.10      4.70 o
   6  12   0       76.35       67.98      7.02 o
   7  12   0        2.89       -2.67      4.89 o
   1  13   0      196.88      178.70      9.61 o
   2  13   0       15.14       20.92      4.54 o
   3  13   0     1087.97     1046.10     32.06 o
   4  13   0       80.31       75.53      4.52 o
   5  13   0      377.67      379.47     12.69 o
   6  13   0       70.94       68.42      5.98 o
   7  13   0      590.72      639.42     23.25 o
   0  14   0      953.97     1057.15     45.68 o
   1  14   0       30.40       29.18      5.28 o
   2  14   0       37.22       49.76      6.12 o
   3  14   0       34.87       45.91      6.14 o
   4  14   0       58.01       54.45      9.54 o
   5  14   0       14.77       22.63      4.22 o
   6  14   0       79.93       84.32      6.80 o
   7  14   0       24.50       26.81      6.72 o
   1  15   0      124.03      111.44      9.63 o
   2  15   0       49.78       56.81      6.46 o
   3  15   0      144.42      129.65     11.59 o
   4  15   0        1.48       -3.29      4.23 o
   5  15   0       52.14       48.42      7.23 o
   6  15   0        0.35        4.65      7.20 o
   0  16   0      143.81      144.97     13.78 o
   1  16   0       18.10       15.96      5.20 o
   2  16   0      400.61      395.48     16.80 o
   3  16   0       87.37       68.69     10.07 o
   4  16   0      168.18      197.88     11.88 o
   5  16   0        0.64       -2.26      5.28 o
   6  16   0       45.30       44.39      7.87 o
   1  17   0      182.36      187.36     11.62 o
   2  17   0      152.55      174.08     11.13 o
   3  17   0       68.96       86.18     11.33 o
   4  17   0        0.01       -2.06      5.53 o
   5  17   0       24.07       23.37     10.47 o
   0  18   0        0.75        7.15      7.28 o
   1  18   0       78.75       91.65      8.68 o
   2  18   0        0.29       -1.48      4.82 o
   3  18   0        0.09       -2.44      4.85 o
   4  18   0        0.72        2.77      5.54 o
   5  18   0        0.66        9.57      8.33 o
   1  19   0      298.23      290.72     15.29 o
   2  19   0        7.18        5.89      7.45 o
   3  19   0      100.41      109.46     18.30 o
   4  19   0        0.33       -7.09      7.09 o
   0  20   0       19.78       18.02      9.75 o
   1  20   0       10.08        7.31      5.91 o
   2  20   0       36.26       42.95      7.60 o
   3  20   0        2.76        5.60      8.14 o
   1   0   1     1347.85     1480.65     30.44 o
   2   0   1       16.19       17.45      1.40 o
   3   0   1      727.52      729.16     19.83 o
   4   0   1        6.76        6.15      2.31 o
   5   0   1        4.20       -0.95      2.10 o
   6   0   1        0.70        1.06      2.80 o
   7   0   1      136.12      141.68     16.40 o
   8   0   1      102.48      108.94      8.34 o
   9   0   1       60.66       67.82     10.78 o
  -9   1   1       78.49       77.08     11.18 o
  -8   1   1      160.53      151.65      9.78 o
  -7   1   1      405.59      421.08     27.62 o
  -6   1   1      288.05      277.21     10.89 o
  -5   1   1      937.12      831.89     24.45 o
  -4   1   1     1197.70     1201.29     32.32 o
  -3   1   1     1528.89     1711.58     41.93 o
  -2   1   1     3323.83     3402.24     87.94 o
  -1   1   1     9837.53    10503.23    258.27 o
   0   1   1     4010.92     3726.87    133.29 o
   1   1   1     9989.32    10446.58    276.88 o
   2   1   1     3727.40     3781.62     89.44 o
   3   1   1     1383.88     1569.53     41.72 o
   4   1   1     1238.85     1226.96     32.40 o
   5   1   1      972.00      883.61     24.73 o
   6   1   1      252.40      240.64     10.56 o
   7   1   1      423.74      437.31     16.10 o
   8   1   1      164.41      199.09     14.84 o
   9   1   1       70.12       58.31     10.50 o
  -8   2   1      344.71      313.27     13.89 o
  -7   2   1      569.65      547.58     33.06 o
  -6   2   1      169.60      161.09      8.60 o
  -5   2   1      697.43      657.69     19.98 o
  -4   2   1     3820.23     4011.84     97.64 o
  -3   2   1     2600.60     2822.01     71.53 o
  -2   2   1     4022.03     4308.25     74.11 o
  -1   2   1    16792.01    16394.24   1228.23 o
   0   2   1    14615.12    13944.79    428.12 o
   1   2   1    17396.12    16131.03    626.98 o
   2   2   1     3499.58     3880.31    145.88 o
   3   2   1     2798.11     2923.50     71.65 o
   4   2   1     3715.36     3818.44     97.49 o
   5   2   1      717.76      687.20     20.15 o
   6   2   1      183.82      204.06      9.05 o
   7   2   1      528.06      507.88     25.95 o
   8   2   1      370.98      318.23     19.93 o
   9   2   1       58.11       68.35     10.90 o
  -9   3   1       12.30       10.44      7.15 o
  -8   3   1       70.81       82.72     10.87 o
  -7   3   1      181.52      176.65      9.33 o
  -6   3   1       94.65       94.18      6.44 o
  -5   3   1       54.27       53.00      4.48 o
  -4   3   1      420.90      458.11     22.55 o
  -3   3   1      234.60      312.39      7.93 o
  -2   3   1       59.13       66.85      2.04 o
  -1   3   1     3292.00     3244.05     90.78 o
   0   3   1        5.21        5.39      1.63 o
   1   3   1     3307.59     3282.21     82.47 o
   2   3   1       73.70       73.47      8.68 o
   3   3   1      249.44      331.89     14.36 o
   4   3   1      388.46      421.51     19.63 o
   5   3   1       67.39       67.52      7.03 o
   6   3   1      109.52      107.64      9.66 o
   7   3   1      168.07      155.20     12.98 o
   8   3   1       74.67       62.68      9.82 o
   9   3   1       16.10        6.75      7.49 o
  -9   4   1       66.78       76.86     11.37 o
  -8   4   1      108.94      111.69     12.92 o
  -7   4   1      130.16      122.59      8.02 o
  -6   4   1       28.31       22.70      4.23 o
  -5   4   1      653.62      636.46     19.42 o
  -4   4   1     1759.55     1774.34     36.88 o
  -3   4   1      425.60      416.00      7.93 o
  -2   4   1     1742.97     1822.09     27.65 o
  -1   4   1     1052.94     1206.65     34.74 o
   0   4   1     4865.64     4961.86    124.78 o
   1   4   1     1248.82     1425.28     28.28 o
   2   4   1     1520.47     1598.94     27.60 o
   3   4   1      440.95      419.00     12.88 o
   4   4   1     1791.98     1699.58    141.46 o
   5   4   1      664.30      646.48     19.41 o
   6   4   1       27.07       29.11      6.41 o
   7   4   1      122.51      116.15     11.27 o
   8   4   1      110.28      108.40     11.83 o
   9   4   1       62.37       59.92     10.78 o
  -9   5   1       50.90       61.87     11.74 o
  -8   5   1      181.43      171.68     15.09 o
  -7   5   1      793.42      774.07     24.81 o
  -6   5   1      392.22      400.78     14.86 o
  -5   5   1      758.10      730.68     15.17 o
  -4   5   1     2879.14     2904.16     51.36 o
  -3   5   1     3899.98     3919.84     71.26 o
  -2   5   1      641.97      578.55     11.99 o
  -1   5   1     2265.71     2152.07     42.35 o
   0   5   1     3952.67     3830.13     97.09 o
   1   5   1     2002.69     1899.98     42.08 o
   2   5   1      710.54      633.66     10.70 o
   3   5   1     4103.23     4085.21     82.64 o
   4   5   1     2775.21     2766.53     59.74 o
   5   5   1      728.79      707.82     21.44 o
   6   5   1      424.71      423.34     21.11 o
   7   5   1      775.88      752.74     34.84 o
   8   5   1      193.71      196.44     14.22 o
   9   5   1       45.96       41.39      6.53 o
  -8   6   1       75.91       82.44     11.71 o
  -7   6   1      146.54      151.00      9.11 o
  -6   6   1      148.70      149.54     11.96 o
  -5   6   1      336.86      326.15      9.58 o
  -4   6   1     2024.69     2038.84     38.02 o
  -3   6   1     1763.27     1764.17     32.22 o
  -2   6   1     1168.85     1206.93     27.11 o
  -1   6   1      758.14      782.22     16.93 o
   0   6   1        2.75        4.88      1.81 o
   1   6   1      726.29      742.10     14.52 o
   2   6   1     1234.78     1287.35     23.32 o
   3   6   1     1699.13     1690.06     37.40 o
   4   6   1     2051.03     2046.64     43.83 o
   5   6   1      327.93      308.41      9.73 o
   6   6   1      164.60      169.18      6.99 o
   7   6   1      151.51      137.05      9.71 o
   8   6   1       69.47       71.00     10.65 o
  -8   7   1       27.87       34.40      8.73 o
  -7   7   1       87.36       79.02      7.27 o
  -6   7   1       91.44       78.19      9.14 o
  -5   7   1      462.37      450.01     12.33 o
  -4   7   1      444.99      431.11      9.95 o
  -3   7   1     1197.25     1247.30     24.63 o
  -2   7   1     1919.06     1990.14     40.69 o
  -1   7   1     1513.34     1532.54     28.62 o
   0   7   1      898.16      908.61     20.07 o
   1   7   1     1616.47     1613.09     28.91 o
   2   7   1     1773.76     1853.64     34.84 o
   3   7   1     1306.69     1360.74     29.01 o
   4   7   1      434.15      409.34     10.01 o
   5   7   1      473.29      457.57     12.58 o
   6   7   1       95.72       89.21      5.27 o
   7   7   1       89.56      101.58     12.54 o
   8   7   1       28.16       18.89      5.56 o
  -8   8   1      202.66      207.53     17.04 o
  -7   8   1      291.66      311.93     17.15 o
  -6   8   1      228.96      233.47     10.63 o
  -5   8   1      384.58      391.10     15.17 o
  -4   8   1     2194.86     2134.81     39.22 o
  -3   8   1     3998.55     3962.15     69.20 o
  -2   8   1     1408.62     1320.13     28.36 o
  -1   8   1     1832.82     1895.40     34.87 o
   0   8   1     4041.30     3881.35     80.00 o
   1   8   1     1940.47     1947.34     35.16 o
   2   8   1     1345.35     1264.18     24.26 o
   3   8   1     3776.48     3709.30     69.18 o
   4   8   1     2238.47     2057.83     79.42 o
   5   8   1      460.40      491.77     12.91 o
   6   8   1      172.75      191.69     10.03 o
   7   8   1      296.24      304.96     29.38 o
   8   8   1      196.26      195.31     11.61 o
  -8   9   1       45.36       40.47      9.60 o
  -7   9   1      126.77      134.77      9.12 o
  -6   9   1       53.63       54.40      5.75 o
  -5   9   1       66.51       62.43      4.73 o
  -4   9   1      163.99      161.56      5.73 o
  -3   9   1      374.47      373.94      9.00 o
  -2   9   1      744.57      741.80     17.94 o
  -1   9   1      501.95      533.20     10.84 o
   0   9   1      661.41      737.60     17.16 o
   1   9   1      502.67      507.75     11.02 o
   2   9   1      772.73      776.92     15.39 o
   3   9   1      360.90      375.46      9.23 o
   4   9   1      194.81      203.36      7.43 o
   5   9   1       84.62       73.78      4.72 o
   6   9   1       36.11       30.47      5.09 o
   7   9   1      128.54      144.67      9.44 o
   8   9   1       44.30       41.71      7.90 o
  -8  10   1        5.57       11.77      7.80 o
  -7  10   1       53.00       54.99     10.19 o
  -6  10   1       50.84       52.47      6.04 o
  -5  10   1        6.20        2.31      2.84 o
  -4  10   1        3.30        3.32      2.45 o
  -3  10   1      164.84      155.82      6.17 o
  -2  10   1        7.10        2.79      1.65 o
  -1  10   1      168.80      164.00      4.80 o
   0  10   1      149.17      149.90      5.49 o
   1  10   1      190.23      188.57      9.67 o
   2  10   1        5.61        3.09      2.06 o
   3  10   1      155.46      142.55      7.29 o
   4  10   1        3.10        0.63      1.55 o
   5  10   1        8.16        4.77      2.43 o
   6  10   1       48.49       53.05      6.18 o
   7  10   1       55.16       53.05      6.71 o
   8  10   1        6.25       -0.36      8.47 o
  -8  11   1      122.07      145.11     14.56 o
  -7  11   1      248.08      259.39     13.07 o
  -6  11   1      145.43      144.39      9.03 o
  -5  11   1      121.65      118.66      6.37 o
  -4  11   1      288.26      294.05      8.39 o
  -3  11   1      333.43      308.95      9.54 o
  -2  11   1      914.05      898.65     21.98 o
  -1  11   1     1319.50     1368.48     37.79 o
   0  11   1     1291.48     1275.27     28.52 o
   1  11   1     1271.71     1303.34     29.71 o
   2  11   1      997.03      989.29     22.41 o
   3  11   1      312.10      282.54      8.11 o
   4  11   1      321.93      311.52     10.16 o
   5  11   1       93.32       99.83      5.75 o
   6  11   1      120.99      131.14     15.25 o
   7  11   1      274.57      279.07     13.61 o
   8  11   1      112.20      121.43     11.01 o
  -7  12   1      203.30      217.79     11.88 o
  -6  12   1      161.11      170.95      9.85 o
  -5  12   1      110.72      118.19      6.75 o
  -4  12   1      333.44      340.76     10.86 o
  -3  12   1      433.72      428.69     12.36 o
  -2  12   1      656.53      648.09     21.32 o
  -1  12   1      270.70      272.29     13.00 o
   0  12   1      521.77      518.85     17.87 o
   1  12   1      302.01      289.48     10.46 o
   2  12   1      656.47      653.12     16.68 o
   3  12   1      421.58      431.14     12.55 o
   4  12   1      310.36      325.00     10.99 o
   5  12   1      139.37      152.88      7.27 o
   6  12   1      163.43      154.78      9.83 o
   7  12   1      195.90      198.21     11.94 o
  -7  13   1        2.75        7.59      7.71 o
  -6  13   1       21.31       25.27      4.69 o
  -5  13   1        0.26        3.93      3.23 o
  -4  13   1        0.82        0.70      2.85 o
  -3  13   1      162.32      146.29      8.96 o
  -2  13   1      168.16      163.38      9.24 o
  -1  13   1       62.88       68.13      6.33 o
   0  13   1       99.55      105.11      7.45 o
   1  13   1       61.91       62.53      6.06 o
   2  13   1      172.50      160.59      9.15 o
   3  13   1      163.33      155.62      6.88 o
   4  13   1        0.38        0.36      2.33 o
   5  13   1        0.10       -0.89      3.35 o
   6  13   1       21.60       19.88      5.36 o
   7  13   1        2.11       10.06      5.63 o
  -7  14   1       90.12       88.02     11.86 o
  -6  14   1      139.43      120.23      7.58 o
  -5  14   1       74.54       68.88      8.02 o
  -4  14   1      147.41      147.83      9.62 o
  -3  14   1      340.58      339.26     31.29 o
  -2  14   1      321.90      339.64     14.44 o
  -1  14   1      245.91      239.18     11.73 o
   0  14   1      255.66      217.75     10.97 o
   1  14   1      264.34      269.19     13.85 o
   2  14   1      330.27      352.18     14.53 o
   3  14   1      317.12      315.51     14.08 o
   4  14   1      150.12      155.58     16.64 o
   5  14   1       77.41       83.28      9.97 o
   6  14   1      144.24      147.90      8.37 o
   7  14   1       91.19       80.48      8.47 o
  -6  15   1      133.21      139.59     10.69 o
  -5  15   1      110.39      100.78     12.17 o
  -4  15   1      130.76      154.60     29.46 o
  -3  15   1      114.71      117.57      8.94 o
  -2  15   1       37.72       37.89      5.78 o
  -1  15   1       57.95       66.96      9.96 o
   0  15   1        7.58        5.31      5.45 o
   1  15   1       86.73       89.42      7.64 o
   2  15   1       23.53       20.52      5.07 o
   3  15   1      123.69      144.62      9.71 o
   4  15   1      125.45      130.96      7.40 o
   5  15   1      112.96      114.47     16.48 o
   6  15   1      122.87      146.48     11.26 o
  -6  16   1        6.19       13.65      6.42 o
  -5  16   1        2.09        2.99      6.55 o
  -4  16   1        4.41        7.43      4.94 o
  -3  16   1        3.99        5.97      4.79 o
  -2  16   1       26.00       27.48      5.86 o
  -1  16   1       42.56       29.49      5.95 o
   0  16   1        0.01       -2.37      4.10 o
   1  16   1       43.42       55.01      6.70 o
   2  16   1       25.28       29.30      5.81 o
   3  16   1        3.95        4.49      5.02 o
   4  16   1        3.73       13.62      5.48 o
   5  16   1        2.67       -2.27      5.28 o
   6  16   1        6.51       11.46      6.02 o
  -5  17   1       17.73       22.24      6.36 o
  -4  17   1       55.20       48.36      7.66 o
  -3  17   1      161.24      155.09     12.58 o
  -2  17   1      111.74       99.33      8.80 o
  -1  17   1        1.97       -2.66      4.84 o
   0  17   1      108.68       93.27      8.58 o
   1  17   1        0.75       -4.55      4.55 o
   2  17   1       98.12       93.77      8.68 o
   3  17   1      165.67      173.58     11.39 o
   4  17   1       59.44       50.67      7.48 o
   5  17   1       16.00       21.72      8.86 o
  -5  18   1        8.19       -3.44      7.00 o
  -4  18   1       24.81       13.54      5.90 o
  -3  18   1       37.85       40.07     10.76 o
  -2  18   1      148.73      128.36     10.04 o
  -1  18   1       84.22       92.18      9.03 o
   0  18   1      198.44      202.99     12.41 o
   1  18   1       87.04       81.52      8.38 o
   2  18   1      146.45      143.93     10.61 o
   3  18   1       36.87       30.89      6.67 o
   4  18   1       21.54       18.04      6.16 o
   5  18   1       11.10        7.37      8.70 o
  -4  19   1        3.29        4.40      7.56 o
  -3  19   1        2.56       -0.92      5.62 o
  -2  19   1        2.88        9.14      5.80 o
  -1  19   1       32.62       39.62      7.52 o
   0  19   1       51.37       54.71      7.83 o
   1  19   1       31.05       31.46      6.88 o
   2  19   1        4.05        0.87      5.08 o
   3  19   1        2.94       -0.60      5.26 o
   4  19   1        4.14       12.66      8.45 o
  -3  20   1        9.25       13.04      8.61 o
  -2  20   1       24.82       24.26      6.92 o
  -1  20   1       17.42       18.15      6.64 o
   0  20   1      100.50      103.65     11.69 o
   1  20   1       20.60       19.44      6.63 o
   2  20   1       23.45       25.32      6.75 o
   3  20   1       10.74       13.47      8.61 o
  -1  21   1       23.48       27.78      9.82 o
   0  21   1       28.78       44.00     11.15 o
   0   0   2     4260.35     4724.83    118.68 o
   1   0   2    51072.70    48017.48   1695.56 o
   2   0   2     1192.38     1347.96     27.82 o
   3   0   2     4241.52     4318.28     86.97 o
   4   0   2       31.49       39.74      3.43 o
   5   0   2     1209.93     1196.49     32.82 o
   6   0   2        0.11        0.45      2.88 o
   7   0   2      796.57      750.47     33.57 o
   8   0   2       70.90       74.54      9.97 o
   9   0   2      204.65      216.04     17.63 o
  -9   1   2       70.47       52.93     10.50 o
  -8   1   2      246.30      257.62     17.32 o
  -7   1   2        2.85        4.71      3.55 o
  -6   1   2      225.63      227.09      9.94 o
  -5   1   2        4.30        4.14      2.55 o
  -4   1   2      628.83      594.18     24.37 o
  -3   1   2     1277.51     1254.58     26.35 o
  -2   1   2     2560.15     2599.76     53.39 o
  -1   1   2        2.00        4.89      1.27 o
   0   1   2     4766.50     4903.41    123.12 o
   1   1   2        3.07        3.46      0.51 o
   2   1   2     2608.09     2677.53     46.70 o
   3   1   2     1269.48     1243.02     26.39 o
   4   1   2      635.87      593.58     17.41 o
   5   1   2        5.54        3.43      2.44 o
   6   1   2      217.86      217.24     13.97 o
   7   1   2        2.71        5.39      4.92 o
   8   1   2      244.76      254.40     17.54 o
   9   1   2       72.34       70.27     10.84 o
  -9   2   2       68.27       90.21     11.49 o
  -8   2   2       44.11       45.26      6.10 o
  -7   2   2       36.06       40.48      5.38 o
  -6   2   2       18.49       17.22      3.70 o
  -5   2   2      175.24      155.58      7.37 o
  -4   2   2      119.74      111.17      5.75 o
  -3   2   2      794.83      760.77     21.78 o
  -2   2   2       43.41       36.86      1.48 o
  -1   2   2     8012.68     7846.09    274.10 o
   0   2   2     5525.39     5640.66    199.68 o
   1   2   2     7949.69     7856.00    195.43 o
   2   2   2       47.16       42.21      2.00 o
   3   2   2      877.67      848.34     17.78 o
   4   2   2      125.35      128.11      8.52 o
   5   2   2      167.62      134.84     10.10 o
   6   2   2       14.65       14.55      5.05 o
   7   2   2       29.47       22.39      6.72 o
   8   2   2       43.73       44.35      8.67 o
   9   2   2       70.69       68.01     10.99 o
  -8   3   2      483.09      465.64     17.63 o
  -7   3   2       13.34       11.38      4.25 o
  -6   3   2      940.86      914.37     26.93 o
  -5   3   2       16.49       25.34      3.56 o
  -4   3   2     6097.78     6089.26    148.94 o
  -3   3   2      450.03      466.34     10.83 o
  -2   3   2     1852.02     1790.05     26.66 o
  -1   3   2     3259.61     3413.48     83.03 o
   0   3   2    10699.98    10699.75    280.96 o
   1   3   2     3228.28     3272.99     58.87 o
   2   3   2     1465.69     1432.50     34.66 o
   3   3   2      431.82      462.16     13.81 o
   4   3   2     6090.43     5995.59    150.75 o
   5   3   2       13.49       24.40      5.05 o
   6   3   2      931.95      920.41     38.32 o
   7   3   2       15.77       21.46      7.00 o
   8   3   2      472.85      448.62     24.95 o
   9   3   2        0.31       -2.23      6.07 o
  -8   4   2       32.69       41.59      8.98 o
  -7   4   2      872.88      878.69     26.88 o
  -6   4   2       53.28       42.26      4.82 o
  -5   4   2     2154.09     2148.41     56.10 o
  -4   4   2      352.38      336.80      7.82 o
  -3   4   2     2574.07     2805.27     44.86 o
  -2   4   2     1200.01     1254.91     18.65 o
  -1   4   2     1674.54     1720.33     39.80 o
   0   4   2     4110.28     4214.31    106.23 o
   1   4   2     2053.67     2122.55     40.13 o
   2   4   2     1189.78     1241.47     23.31 o
   3   4   2     2556.88     2794.02     71.02 o
   4   4   2      350.68      338.52     19.13 o
   5   4   2     2208.23     2174.90     56.83 o
   6   4   2       57.25       38.59      6.78 o
   7   4   2      869.50      840.73     38.05 o
   8   4   2       32.52       35.67      8.21 o
   9   4   2       29.37       19.66      8.24 o
  -8   5   2        2.73        2.38      6.72 o
  -7   5   2        7.22        5.95      3.13 o
  -6   5   2      249.49      249.88      8.72 o
  -5   5   2       31.45       37.47      3.29 o
  -4   5   2      591.26      614.65     12.82 o
  -3   5   2      865.42      968.42     16.45 o
  -2   5   2        7.28        8.52      1.29 o
  -1   5   2      156.73      170.21      5.04 o
   0   5   2        1.18       -1.18      1.18 o
   1   5   2      154.52      156.40      4.94 o
   2   5   2        4.44        0.82      1.30 o
   3   5   2      851.67      957.35     18.91 o
   4   5   2      584.70      594.91     14.98 o
   5   5   2       31.02       31.33      4.97 o
   6   5   2      261.03      239.72     15.34 o
   7   5   2        5.14        6.63      6.04 o
   8   5   2        2.57        4.88      4.58 o
   9   5   2        2.52       -0.83      4.28 o
  -8   6   2        1.16        5.23      6.87 o
  -7   6   2      613.11      601.65     20.37 o
  -6   6   2      129.21      130.07      7.62 o
  -5   6   2     1808.75     1806.39     39.26 o
  -4   6   2      266.20      274.01      6.32 o
  -3   6   2     4486.59     4473.84     79.94 o
  -2   6   2       46.75       39.34      2.19 o
  -1   6   2     2482.62     2544.65     45.91 o
   0   6   2       69.09       76.42      3.25 o
   1   6   2     2495.68     2580.90     53.27 o
   2   6   2       41.34       35.88      2.15 o
   3   6   2     4536.87     4492.56     80.34 o
   4   6   2      275.96      296.97      8.69 o
   5   6   2     1844.44     1815.71     48.99 o
   6   6   2      124.67      124.50      8.00 o
   7   6   2      586.81      573.92     21.51 o
   8   6   2        1.33        0.07      4.39 o
  -8   7   2      271.50      264.66     18.87 o
  -7   7   2        2.85       -1.00      3.90 o
  -6   7   2      118.18      133.77      7.99 o
  -5   7   2       19.29       20.56      3.87 o
  -4   7   2     1163.82     1175.95     22.82 o
  -3   7   2      636.34      694.04     14.18 o
  -2   7   2     2239.24     2278.97     46.77 o
  -1   7   2      462.37      508.48      9.20 o
   0   7   2     3751.64     3769.04     77.62 o
   1   7   2      455.55      502.93     12.23 o
   2   7   2     2127.50     2171.93     40.23 o
   3   7   2      645.00      695.18     12.57 o
   4   7   2     1146.42     1150.42     23.13 o
   5   7   2       18.00       20.63      4.75 o
   6   7   2      114.29      119.70      6.19 o
   7   7   2        1.48        1.58      4.10 o
   8   7   2      268.23      270.14     18.23 o
  -8   8   2        0.43       -3.25      6.66 o
  -7   8   2        0.55        1.28      4.18 o
  -6   8   2       45.72       52.95      5.65 o
  -5   8   2      120.75       95.53      5.41 o
  -4   8   2      336.93      357.91      8.98 o
  -3   8   2      129.40      119.65      4.35 o
  -2   8   2      362.82      387.50     10.34 o
  -1   8   2      262.78      278.15      6.49 o
   0   8   2       96.07      138.09      5.00 o
   1   8   2      269.55      289.51      8.06 o
   2   8   2      364.00      402.76      8.85 o
   3   8   2      124.68      117.96      3.58 o
   4   8   2      347.95      373.06      9.41 o
   5   8   2      125.04      105.34     11.69 o
   6   8   2       47.51       49.41      4.56 o
   7   8   2        0.82        0.53      9.37 o
   8   8   2        1.13       -2.87      4.34 o
  -8   9   2      167.91      171.11     15.77 o
  -7   9   2       22.00       18.92      7.28 o
  -6   9   2      112.73      109.80      7.59 o
  -5   9   2       18.05       20.76      3.41 o
  -4   9   2      286.54      293.62      7.69 o
  -3   9   2      336.41      344.60      8.49 o
  -2   9   2     1461.07     1447.08     32.52 o
  -1   9   2      134.88      147.84      4.26 o
   0   9   2     3841.47     3931.52     81.34 o
   1   9   2      131.86      141.25      4.50 o
   2   9   2     1525.13     1520.89     28.11 o
   3   9   2      346.44      345.48      7.38 o
   4   9   2      262.87      255.84      7.67 o
   5   9   2       16.68       11.93      4.13 o
   6   9   2      150.81      151.72      8.83 o
   7   9   2       23.18       27.46      6.15 o
   8   9   2      169.16      165.90     10.86 o
  -8  10   2        8.35        1.46      7.18 o
  -7  10   2      486.30      474.82     25.48 o
  -6  10   2       12.63        9.18      4.27 o
  -5  10   2      145.78      180.73      8.62 o
  -4  10   2       44.90       47.40      4.48 o
  -3  10   2     1872.86     1853.38     39.37 o
  -2  10   2       20.73       25.77      2.25 o
  -1  10   2     2081.49     2028.91     37.29 o
   0  10   2      669.68      637.01     15.49 o
   1  10   2     2113.48     2051.70     43.88 o
   2  10   2       22.64       24.63      2.93 o
   3  10   2     1790.43     1750.57     30.08 o
   4  10   2       44.06       46.12      3.93 o
   5  10   2      145.33      160.99      7.51 o
   6  10   2       10.89       10.00      4.43 o
   7  10   2      469.03      479.27     19.39 o
   8  10   2        8.74       14.65      5.92 o
  -8  11   2       38.75       45.24     10.34 o
  -7  11   2       48.01       69.37     10.19 o
  -6  11   2        4.48        7.88      4.27 o
  -5  11   2       26.56       19.83      3.73 o
  -4  11   2      242.37      258.84      9.10 o
  -3  11   2      196.44      166.87      6.72 o
  -2  11   2       13.76       14.71      2.51 o
  -1  11   2       36.03       44.58      3.35 o
   0  11   2        0.83        2.52      2.11 o
   1  11   2       37.06       36.97      3.24 o
   2  11   2       19.25       19.43      2.92 o
   3  11   2      188.59      161.28      5.83 o
   4  11   2      256.09      257.19      8.20 o
   5  11   2       22.97       20.15      3.43 o
   6  11   2        5.11       11.42      4.66 o
   7  11   2       45.41       56.38      7.21 o
   8  11   2       39.65       50.65      7.42 o
  -7  12   2      161.06      161.88     14.31 o
  -6  12   2        2.12        4.77      3.48 o
  -5  12   2      106.14      116.97      6.52 o
  -4  12   2       72.90       73.96      4.99 o
  -3  12   2      384.52      387.91     11.46 o
  -2  12   2        5.30        6.16      3.62 o
  -1  12   2      213.46      204.11     10.21 o
   0  12   2        0.01        2.18      3.42 o
   1  12   2      247.06      240.88      7.87 o
   2  12   2        4.54        5.49      2.53 o
   3  12   2      386.23      387.27     14.36 o
   4  12   2       73.12       70.31      5.20 o
   5  12   2      109.11      115.70      5.70 o
   6  12   2        1.73       -0.04      8.39 o
   7  12   2      162.67      156.60     22.46 o
  -7  13   2       89.19       71.73     11.12 o
  -6  13   2      391.55      416.72     13.79 o
  -5  13   2        7.27        2.94      3.37 o
  -4  13   2      566.00      543.12     20.02 o
  -3  13   2      139.67      120.58      8.09 o
  -2  13   2      529.49      517.59     24.46 o
  -1  13   2       46.86       36.20      5.17 o
   0  13   2      112.15      101.50      7.40 o
   1  13   2       43.87       39.32      8.66 o
   2  13   2      535.94      521.06     14.32 o
   3  13   2      133.77      117.92      6.22 o
   4  13   2      569.23      573.43     13.82 o
   5  13   2        7.09       11.14      3.10 o
   6  13   2      387.33      390.90     16.44 o
   7  13   2       89.94       85.89      8.40 o
  -6  14   2       32.07       34.06      6.70 o
  -5  14   2       93.97       83.29      8.05 o
  -4  14   2       63.82       66.34      6.83 o
  -3  14   2      123.28      126.20     14.17 o
  -2  14   2       19.23       22.91      6.05 o
  -1  14   2      353.01      402.96     15.99 o
   0  14   2       34.42       32.78      6.75 o
   1  14   2      377.40      397.73     15.82 o
   2  14   2       21.20       23.93      7.09 o
   3  14   2      121.00      111.64     10.30 o
   4  14   2       68.00       73.02      4.74 o
   5  14   2       90.36       92.26      6.51 o
   6  14   2       31.65       34.25      6.33 o
   7  14   2       65.73       74.12     10.36 o
  -6  15   2       65.94       70.10      8.92 o
  -5  15   2        0.12       -0.93      4.70 o
  -4  15   2      124.73      126.77      9.22 o
  -3  15   2       15.76       22.40      5.50 o
  -2  15   2      136.84      117.65      8.61 o
  -1  15   2       19.05       18.46      5.23 o
   0  15   2       78.63       76.72      7.03 o
   1  15   2       18.37       19.04      5.16 o
   2  15   2      147.81      137.90      9.05 o
   3  15   2       15.36       27.67      5.84 o
   4  15   2      119.99      114.73      7.18 o
   5  15   2        0.11        4.40      5.16 o
   6  15   2       68.68       86.26      7.15 o
  -6  16   2        6.05        3.53      7.74 o
  -5  16   2       69.46       68.83      8.05 o
  -4  16   2        9.35        7.51      5.20 o
  -3  16   2      299.67      291.57     13.92 o
  -2  16   2       48.60       47.08      6.49 o
  -1  16   2      345.48      360.99     15.79 o
   0  16   2       31.86       31.15      5.79 o
   1  16   2      361.71      375.75     16.01 o
   2  16   2       51.62       51.42      6.78 o
   3  16   2      289.93      254.78     13.49 o
   4  16   2        9.65       11.67      4.24 o
   5  16   2       71.82       75.90      8.50 o
   6  16   2        7.20       12.57      7.96 o
  -5  17   2        8.44        5.80      5.74 o
  -4  17   2       63.63       86.60      8.76 o
  -3  17   2       22.98       28.41      6.45 o
  -2  17   2       85.25       98.22      8.64 o
  -1  17   2       36.04       34.65      7.08 o
   0  17   2      299.01      308.89     19.52 o
   1  17   2       37.32       40.92      6.60 o
   2  17   2       72.87       85.46     17.85 o
   3  17   2       23.33       21.98      6.13 o
   4  17   2       69.87       70.60      8.41 o
   5  17   2        8.89       15.05      6.18 o
  -5  18   2        4.09       -3.19      7.28 o
  -4  18   2        0.30       -3.98      4.94 o
  -3  18   2        8.90        7.43      5.81 o
  -2  18   2        6.63        0.94      5.11 o
  -1  18   2       17.66       22.57      6.22 o
   0  18   2        2.93       -0.97      5.16 o
   1  18   2       14.56       12.97      5.94 o
   2  18   2        6.68        6.58      5.40 o
   3  18   2        7.88        2.48      6.87 o
   4  18   2        0.22       -1.21      5.18 o
  -4  19   2       53.13       71.10      8.65 o
  -3  19   2        0.80       -0.30      6.60 o
  -2  19   2      133.37      123.38     10.40 o
  -1  19   2       11.79       14.44      9.04 o
   0  19   2      185.12      175.45     12.19 o
   1  19   2       11.84        9.26      5.96 o
   2  19   2      126.67      118.23     10.39 o
   3  19   2        0.91        1.55      5.27 o
   4  19   2       51.18       47.97     11.40 o
  -3  20   2       29.39       27.47     10.00 o
  -2  20   2        9.76       12.76      6.28 o
  -1  20   2       38.53       44.51      7.81 o
   0  20   2        9.14       10.61      6.17 o
   1  20   2       41.61       42.44      7.52 o
   2  20   2        8.98        7.64      5.89 o
  -1  21   2        5.76        8.52      8.58 o
   0  21   2        1.16       -5.54      6.53 o
   1   0   3     6937.13     7334.38    258.69 o
   2   0   3       15.96       17.64      1.87 o
   3   0   3      396.33      410.46     11.81 o
   4   0   3       13.57       13.93      3.65 o
   5   0   3       15.41       20.22      4.58 o
   6   0   3       21.87       15.67      5.08 o
   7   0   3        1.59       -2.45      4.77 o
   8   0   3       94.30       78.76     10.31 o
   9   0   3       12.16       20.75      8.21 o
  -9   1   3       32.07       27.65      8.52 o
  -8   1   3      180.93      172.27     14.16 o
  -7   1   3      250.57      247.69     15.24 o
  -6   1   3      392.84      369.35     19.41 o
  -5   1   3      113.28      110.69      6.36 o
  -4   1   3     2786.52     2851.78     71.45 o
  -3   1   3      557.40      483.39     11.06 o
  -2   1   3     1190.91     1294.80     37.82 o
  -1   1   3      614.57      629.56     17.49 o
   0   1   3     9136.09     9420.91    192.37 o
   1   1   3      744.64      741.24     18.06 o
   2   1   3     1109.76     1229.61     26.29 o
   3   1   3      534.17      460.71     10.98 o
   4   1   3     2770.99     2786.66    100.98 o
   5   1   3      147.51      168.26     10.29 o
   6   1   3      384.16      378.83     19.38 o
   7   1   3      221.39      201.79     14.75 o
   8   1   3      177.84      173.16     14.22 o
   9   1   3       40.33       33.79      9.10 o
  -9   2   3      129.89      133.59     14.09 o
  -8   2   3      142.87      170.36     13.63 o
  -7   2   3      548.13      507.99     25.06 o
  -6   2   3      795.60      747.70     22.75 o
  -5   2   3      498.16      501.41     15.73 o
  -4   2   3     1613.83     1720.61     44.59 o
  -3   2   3     3423.68     3427.88     85.05 o
  -2   2   3     1883.83     2037.37     38.34 o
  -1   2   3     8400.90     8342.18    292.36 o
   0   2   3    37937.12    32150.15   1138.03 o
   1   2   3     7895.55     8157.39    165.76 o
   2   2   3     2160.80     2319.03     44.60 o
   3   2   3     3377.54     3422.59     69.90 o
   4   2   3     1709.04     1715.70     45.22 o
   5   2   3      476.99      467.48     22.18 o
   6   2   3      766.82      732.29     32.18 o
   7   2   3      542.80      527.86     26.23 o
   8   2   3      124.79      144.86     13.75 o
   9   2   3      143.53      137.40     14.22 o
  -9   3   3       25.97       19.32      7.74 o
  -8   3   3       58.39       54.32      8.98 o
  -7   3   3       31.11       30.49      5.24 o
  -6   3   3       21.97       21.84      6.91 o
  -5   3   3       68.66       66.65      4.97 o
  -4   3   3      111.50      102.55      5.56 o
  -3   3   3      264.95      278.90      5.95 o
  -2   3   3       56.77       65.18      1.73 o
  -1   3   3      980.21     1043.38     22.46 o
   0   3   3     1406.35     1448.86     30.17 o
   1   3   3     1029.55     1074.93     19.64 o
   2   3   3       45.17       51.58      3.24 o
   3   3   3      268.76      288.46      9.49 o
   4   3   3      116.49      114.00     10.41 o
   5   3   3       67.45       69.53      7.25 o
   6   3   3       19.10       22.88      5.88 o
   7   3   3       38.33       43.70      7.80 o
   8   3   3       56.71       70.64     10.00 o
   9   3   3       22.83       22.64      8.39 o
  -8   4   3      135.97      143.53     12.82 o
  -7   4   3      172.67      194.98     11.43 o
  -6   4   3      294.60      286.80     11.53 o
  -5   4   3      575.50      562.65     14.37 o
  -4   4   3      965.00      905.35     20.84 o
  -3   4   3     1256.87     1330.64     21.92 o
  -2   4   3     3570.93     3889.74     62.27 o
  -1   4   3     3016.83     2984.59     72.27 o
   0   4   3       12.59       11.36      1.42 o
   1   4   3     2829.91     2793.43     59.04 o
   2   4   3     3824.05     4072.16     70.86 o
   3   4   3     1257.75     1336.09     35.30 o
   4   4   3     1011.83      958.16     26.15 o
   5   4   3      583.42      576.81     17.99 o
   6   4   3      295.99      289.86     16.70 o
   7   4   3      169.67      198.07     14.40 o
   8   4   3      126.14      119.22     12.51 o
   9   4   3       55.02       69.49     11.06 o
  -8   5   3      260.70      248.86     17.97 o
  -7   5   3      370.96      358.61     14.44 o
  -6   5   3      674.60      681.55     18.19 o
  -5   5   3      258.39      271.83      8.45 o
  -4   5   3     2423.41     2440.55     39.60 o
  -3   5   3     4534.13     4759.69     67.25 o
  -2   5   3      965.76      845.52     16.52 o
  -1   5   3      799.19      717.57     14.73 o
   0   5   3     2425.13     2521.83     52.16 o
   1   5   3      621.14      564.21     14.41 o
   2   5   3     1003.73      885.50     16.90 o
   3   5   3     4300.12     4495.71     83.17 o
   4   5   3     2460.35     2419.56     51.83 o
   5   5   3      242.24      248.93     10.33 o
   6   5   3      675.39      639.07     30.16 o
   7   5   3      372.12      374.28     20.92 o
   8   5   3      249.06      224.03     16.85 o
   9   5   3       25.09       30.61      6.09 o
  -8   6   3       36.38       27.75      8.52 o
  -7   6   3       97.92      102.08     11.15 o
  -6   6   3       98.99       80.43      4.99 o
  -5   6   3      460.90      449.86     12.47 o
  -4   6   3      106.57      104.44      3.52 o
  -3   6   3     1016.39      957.31     15.04 o
  -2   6   3      243.40      262.31      6.09 o
  -1   6   3      195.92      183.13      4.92 o
   0   6   3     1219.58     1252.23     26.96 o
   1   6   3      229.22      225.18      6.14 o
   2   6   3      217.94      235.52      6.19 o
   3   6   3     1023.52      962.50     19.10 o
   4   6   3      113.65      113.52      5.19 o
   5   6   3      501.77      491.80     13.20 o
   6   6   3      108.89       98.50      5.56 o
   7   6   3       87.92       92.94     18.60 o
   8   6   3       42.45       44.59      6.69 o
  -8   7   3       28.32       33.23      8.79 o
  -7   7   3       27.61       35.58      7.99 o
  -6   7   3      259.50      253.01     11.25 o
  -5   7   3      219.81      215.76     13.18 o
  -4   7   3      292.01      297.08      8.47 o
  -3   7   3      335.49      362.89      7.96 o
  -2   7   3     1207.39     1342.67     26.06 o
  -1   7   3      201.67      195.15      4.27 o
   0   7   3     1935.79     1934.03     40.86 o
   1   7   3      167.42      169.77      5.88 o
   2   7   3     1316.94     1447.65     26.53 o
   3   7   3      295.21      308.84      8.17 o
   4   7   3      324.31      307.58      9.22 o
   5   7   3      255.14      243.05      8.88 o
   6   7   3      275.35      268.36      9.56 o
   7   7   3       30.36       29.83      5.56 o
   8   7   3       27.77       21.70      5.94 o
  -8   8   3      102.27      102.55     12.76 o
  -7   8   3      342.83      350.84     20.70 o
  -6   8   3      170.25      167.00     14.50 o
  -5   8   3      410.82      419.74     11.95 o
  -4   8   3      957.26      930.57     21.64 o
  -3   8   3     1656.42     1563.58     29.22 o
  -2   8   3     1921.33     1939.51     34.97 o
  -1   8   3     1276.64     1175.32     19.37 o
   0   8   3     2564.78     2758.03     57.68 o
   1   8   3     1224.92     1102.32     25.44 o
   2   8   3     1847.77     1819.38     40.62 o
   3   8   3     1633.51     1537.18     26.12 o
   4   8   3      896.28      891.98     18.96 o
   5   8   3      384.46      380.92     11.70 o
   6   8   3      184.62      191.55      8.01 o
   7   8   3      337.58      342.21     14.89 o
   8   8   3      104.95       98.44      8.87 o
  -8   9   3       63.24       67.95     11.09 o
  -7   9   3       70.94       70.67      9.97 o
  -6   9   3       33.13       37.86      5.15 o
  -5   9   3       43.22       43.21      4.57 o
  -4   9   3      225.63      219.75      8.84 o
  -3   9   3      830.70      799.08     16.64 o
  -2   9   3      598.17      612.98     12.84 o
  -1   9   3      515.54      478.79     10.35 o
   0   9   3     1352.57     1329.32     29.30 o
   1   9   3      551.70      518.98     12.70 o
   2   9   3      622.27      630.48     15.49 o
   3   9   3      848.60      834.98     14.96 o
   4   9   3      203.17      194.57      6.59 o
   5   9   3       60.51       64.10      4.53 o
   6   9   3       47.82       65.15      5.06 o
   7   9   3       64.50       71.90     10.05 o
   8   9   3       59.38       57.18      7.64 o
  -8  10   3       10.00        6.94      8.24 o
  -7  10   3       14.28       12.36      7.49 o
  -6  10   3       58.07       51.14      5.90 o
  -5  10   3       82.75       82.60      5.79 o
  -4  10   3      105.90      108.29      5.51 o
  -3  10   3      115.17       96.03      4.93 o
  -2  10   3      380.38      379.79      8.92 o
  -1  10   3       44.56       41.52      5.11 o
   0  10   3       24.47       19.57      2.53 o
   1  10   3       33.80       31.91      3.21 o
   2  10   3      391.98      390.35     10.94 o
   3  10   3      105.19       92.37      4.33 o
   4  10   3       93.11       90.88      5.37 o
   5  10   3       73.79       70.48      7.54 o
   6  10   3       58.84       61.78      5.16 o
   7  10   3       15.39       25.95      6.18 o
   8  10   3        9.44        9.14      5.24 o
  -7  11   3      161.55      155.19     14.00 o
  -6  11   3      240.90      252.48     16.30 o
  -5  11   3      112.54      128.84      6.66 o
  -4  11   3      246.80      246.41      8.57 o
  -3  11   3      514.32      516.57     14.28 o
  -2  11   3      699.00      669.91     16.92 o
  -1  11   3      796.84      788.76     19.24 o
   0  11   3     1591.01     1678.57     36.91 o
   1  11   3      837.91      825.32     19.50 o
   2  11   3      731.37      704.42     17.36 o
   3  11   3      564.61      566.32     12.86 o
   4  11   3      222.17      220.70      7.40 o
   5  11   3      123.01      135.40      6.02 o
   6  11   3      248.04      236.27     12.03 o
   7  11   3      149.89      160.96     10.46 o
  -7  12   3      220.11      240.68     17.81 o
  -6  12   3       92.54      103.19      8.33 o
  -5  12   3       46.98       57.87      5.00 o
  -4  12   3      179.81      172.94      9.03 o
  -3  12   3      395.82      416.36     15.25 o
  -2  12   3       22.30       16.70      4.21 o
  -1  12   3      524.56      565.70     18.76 o
   0  12   3      590.37      575.25     14.88 o
   1  12   3      537.03      531.79     14.31 o
   2  12   3       32.89       24.79      3.26 o
   3  12   3      363.49      384.63     10.26 o
   4  12   3      185.00      181.93      6.66 o
   5  12   3       55.11       60.82      4.45 o
   6  12   3       84.75      101.19     10.92 o
   7  12   3      213.87      225.94     13.01 o
  -7  13   3        8.81        3.16      7.03 o
  -6  13   3        4.07       -4.18      4.36 o
  -5  13   3        2.13       -1.63      4.11 o
  -4  13   3        1.12        3.16      4.07 o
  -3  13   3        5.98       16.40      4.43 o
  -2  13   3       62.26       45.15      5.62 o
  -1  13   3      230.85      215.84     13.80 o
   0  13   3       34.55       50.16      8.21 o
   1  13   3      235.00      223.26      8.06 o
   2  13   3       63.13       60.88      4.45 o
   3  13   3        7.56       12.40      2.78 o
   4  13   3        1.24        3.48      2.70 o
   5  13   3        1.80        3.13      2.87 o
   6  13   3        3.79       16.60      5.60 o
   7  13   3        7.60        7.33      5.10 o
  -6  14   3       52.15       63.98     10.99 o
  -5  14   3       86.43       83.55      7.90 o
  -4  14   3      172.42      158.57      9.77 o
  -3  14   3      366.83      381.31     15.51 o
  -2  14   3      108.62      108.31      9.43 o
  -1  14   3      136.26      140.03      8.75 o
   0  14   3       33.35       36.63      9.72 o
   1  14   3      129.99      119.84      8.21 o
   2  14   3      113.04       98.80      7.71 o
   3  14   3      374.66      386.88     11.99 o
   4  14   3      165.66      151.86      6.47 o
   5  14   3       86.86       86.81      5.49 o
   6  14   3       51.28       62.53      7.34 o
   7  14   3      111.48      119.24      9.74 o
  -6  15   3      106.29      108.12     14.25 o
  -5  15   3       59.56       72.82      7.73 o
  -4  15   3      275.29      273.15     13.51 o
  -3  15   3      118.56      122.23     30.15 o
  -2  15   3      141.24      149.56      9.89 o
  -1  15   3       75.25       77.37      7.14 o
   0  15   3      156.07      121.78      8.68 o
   1  15   3       68.86       69.10      6.94 o
   2  15   3      165.92      181.61     10.52 o
   3  15   3      103.27      100.43      6.49 o
   4  15   3      274.46      271.48     10.91 o
   5  15   3       59.09       61.92      5.92 o
   6  15   3      106.97      110.66      9.38 o
  -6  16   3       31.60       35.86     10.50 o
  -5  16   3        0.78       -0.46      5.04 o
  -4  16   3        4.31        5.67      4.81 o
  -3  16   3        4.05        7.73      5.65 o
  -2  16   3        7.77       11.78      5.29 o
  -1  16   3       45.25       40.04      6.23 o
   0  16   3      155.56      172.20     10.68 o
   1  16   3       42.36       42.68      6.43 o
   2  16   3        7.28        5.68      4.81 o
   3  16   3        4.68        4.35      4.77 o
   4  16   3        4.97        2.27      4.68 o
   5  16   3        1.08        7.28      7.62 o
   6  16   3       30.59       47.84     10.75 o
  -5  17   3       40.30       44.90     11.49 o
  -4  17   3       31.56       33.98     10.61 o
  -3  17   3       32.95       29.49      6.37 o
  -2  17   3      105.64       98.88      9.43 o
  -1  17   3      276.06      280.89     14.44 o
   0  17   3        1.16       -0.67      4.88 o
   1  17   3      263.78      256.12     13.43 o
   2  17   3       98.40       86.45      8.53 o
   3  17   3       28.13       34.17      6.70 o
   4  17   3       32.31       38.16      5.50 o
   5  17   3       41.11       44.98      7.83 o
  -4  18   3       15.88       16.35      6.45 o
  -3  18   3      136.48      142.18     10.58 o
  -2  18   3       17.05       15.68      6.24 o
  -1  18   3      163.93      156.27     11.94 o
   0  18   3       27.07       30.43      6.62 o
   1  18   3      162.88      154.33     10.73 o
   2  18   3       20.28       16.14      8.56 o
   3  18   3      131.82      129.76     10.43 o
   4  18   3       20.03       23.37      6.73 o
  -4  19   3        3.51       20.37      9.38 o
  -3  19   3        2.08       -3.18      5.18 o
  -2  19   3        3.65        3.33      5.35 o
  -1  19   3        0.78       -2.49      5.24 o
   0  19   3       33.02       48.74      7.48 o
   1  19   3        0.88       -3.72      5.98 o
   2  19   3        5.16        3.94      5.54 o
   3  19   3        1.81       -0.81      4.92 o
  -3  20   3       17.06        4.95      8.33 o
  -2  20   3        0.09       -2.47      8.21 o
  -1  20   3       29.19       31.96     10.64 o
   0  20   3        0.54        1.93      5.60 o
   1  20   3       31.49       22.65      7.11 o
   2  20   3        0.37        3.92      5.90 o
  -1  21   3       23.45       31.46     10.93 o
   0  21   3       81.62       83.46     13.16 o
   0   0   4    15258.80    16279.03    572.97 o
   1   0   4     1152.36     1242.51     31.96 o
   2   0   4     4740.16     4999.58    124.18 o
   3   0   4      545.86      664.82     18.16 o
   4   0   4     2949.63     2893.51     72.71 o
   5   0   4       12.38        9.51      4.21 o
   6   0   4      472.45      463.88     22.39 o
   7   0   4       23.30       37.44      7.28 o
   8   0   4      336.63      313.45     19.46 o
   9   0   4       37.08       37.81      9.23 o
  -9   1   4       55.47       50.32      9.69 o
  -8   1   4       15.25       22.26      7.46 o
  -7   1   4      289.42      310.81     18.44 o
  -6   1   4        4.53        4.12      4.30 o
  -5   1   4      423.00      397.52     18.92 o
  -4   1   4      150.93      175.17      6.64 o
  -3   1   4     1450.35     1589.90     40.28 o
  -2   1   4      404.02      406.63     16.27 o
  -1   1   4     7862.88     8100.55    289.16 o
   0   1   4     3171.64     3600.58     56.78 o
   1   1   4     7621.29     8179.97    165.72 o
   2   1   4      396.62      403.65      9.29 o
   3   1   4     1450.33     1561.75     33.12 o
   4   1   4      140.48      156.38      6.30 o
   5   1   4      431.64      403.27     19.26 o
   6   1   4        3.13        4.61      4.74 o
   7   1   4      296.60      304.34     18.19 o
   8   1   4       14.17        5.20      5.95 o
   9   1   4       45.14       32.73      8.76 o
  -9   2   4       11.17       11.58      7.80 o
  -8   2   4       50.05       45.89      8.55 o
  -7   2   4       30.47       25.80      6.72 o
  -6   2   4       40.50       52.99      7.15 o
  -5   2   4      389.40      381.90     17.95 o
  -4   2   4      214.68      229.84      8.24 o
  -3   2   4      150.62      151.40      7.47 o
  -2   2   4     1029.05     1048.94     18.76 o
  -1   2   4     1587.83     1573.37     32.35 o
   0   2   4     4116.85     4444.87     90.34 o
   1   2   4     1564.37     1535.33     39.70 o
   2   2   4      948.86      961.12     26.93 o
   3   2   4      161.64      186.04      6.91 o
   4   2   4      220.73      227.18      6.56 o
   5   2   4      373.80      364.49     18.35 o
   6   2   4       39.40       31.09      6.63 o
   7   2   4       26.51       23.10      6.72 o
   8   2   4       48.69       55.65      9.38 o
   9   2   4       12.12       15.33      7.68 o
  -9   3   4      132.20      138.95     13.81 o
  -8   3   4        6.91        3.62      5.36 o
  -7   3   4     1396.56     1398.11     54.51 o
  -6   3   4       54.69       64.51      7.59 o
  -5   3   4     1347.41     1278.04     46.07 o
  -4   3   4       53.51       56.98      3.38 o
  -3   3   4     4494.73     4536.04     80.51 o
  -2   3   4     1200.92     1177.92     19.06 o
  -1   3   4     2277.26     2244.35     57.93 o
   0   3   4     1446.95     1403.13     35.98 o
   1   3   4     2345.45     2304.39     41.09 o
   2   3   4     1175.17     1141.46     30.74 o
   3   3   4     4480.57     4601.24    114.19 o
   4   3   4       50.98       55.43      2.84 o
   5   3   4     1358.70     1291.47     35.53 o
   6   3   4       61.09       58.63      7.71 o
   7   3   4     1383.63     1331.06     55.19 o
   8   3   4        8.35        9.01      6.87 o
   9   3   4      133.54      145.14     14.53 o
  -9   4   4       14.75       18.55      7.65 o
  -8   4   4      207.09      237.39     16.39 o
  -7   4   4        9.56        9.35      5.20 o
  -6   4   4      542.52      554.22     16.89 o
  -5   4   4      181.18      190.45      7.52 o
  -4   4   4     3630.36     3675.36     65.03 o
  -3   4   4      298.59      311.91      5.56 o
  -2   4   4     1600.63     1558.02     25.97 o
  -1   4   4      144.49      143.17      4.38 o
   0   4   4     4101.46     4105.50     83.82 o
   1   4   4      149.09      150.52      4.00 o
   2   4   4     1733.91     1677.58     29.87 o
   3   4   4      273.64      284.09     10.16 o
   4   4   4     3602.53     3620.81     74.96 o
   5   4   4      176.91      183.54      8.51 o
   6   4   4      560.19      550.94     26.15 o
   7   4   4       10.57       13.28      6.25 o
   8   4   4      208.07      190.99     15.77 o
   9   4   4       16.92       15.95      7.56 o
  -8   5   4       11.31        5.23      6.16 o
  -7   5   4       33.29       23.94      6.53 o
  -6   5   4       20.11       14.47      3.91 o
  -5   5   4      255.90      261.63      8.29 o
  -4   5   4       82.08       82.47      2.75 o
  -3   5   4      734.87      777.63     12.37 o
  -2   5   4      508.62      615.82     13.95 o
  -1   5   4      901.92      964.16     25.90 o
   0   5   4      918.50      935.35     17.67 o
   1   5   4      928.68      978.22     21.40 o
   2   5   4      500.58      606.56     12.56 o
   3   5   4      731.19      788.33     18.29 o
   4   5   4       79.59       72.66      4.17 o
   5   5   4      266.42      264.40     10.55 o
   6   5   4       22.48       22.10      4.06 o
   7   5   4       34.22       14.09      6.44 o
   8   5   4        9.35        2.94      6.25 o
  -7   6   4        5.63        5.90      5.14 o
  -6   6   4      706.26      688.72     24.63 o
  -5   6   4      177.56      196.29      6.83 o
  -4   6   4     2009.27     2013.31     42.72 o
  -3   6   4      310.91      355.98      7.02 o
  -2   6   4     2361.88     2222.73     39.28 o
  -1   6   4       49.51       53.47      2.43 o
   0   6   4     1674.86     1662.46     30.46 o
   1   6   4       41.61       43.51      5.23 o
   2   6   4     2172.59     2096.71     39.65 o
   3   6   4      329.16      367.42      8.70 o
   4   6   4     2089.47     2032.63     43.90 o
   5   6   4      169.29      174.67      7.27 o
   6   6   4      688.52      712.04     18.60 o
   7   6   4        4.84        6.00      4.29 o
   8   6   4      227.00      234.34     12.62 o
  -7   7   4      400.07      351.95     21.26 o
  -6   7   4       52.18       66.34      8.58 o
  -5   7   4      158.52      160.93     16.08 o
  -4   7   4      174.86      186.57      5.60 o
  -3   7   4     1489.26     1398.76     21.35 o
  -2   7   4      495.38      508.72     11.02 o
  -1   7   4     2872.40     2934.75     52.78 o
   0   7   4     1068.50     1096.49     20.86 o
   1   7   4     2847.15     2932.67     61.23 o
   2   7   4      523.95      548.09     11.51 o
   3   7   4     1499.61     1397.89     27.00 o
   4   7   4      178.40      186.91      7.00 o
   5   7   4      157.59      153.51      6.62 o
   6   7   4       59.35       66.50      7.15 o
   7   7   4      397.83      391.73     15.86 o
   8   7   4       30.46       42.13      6.65 o
  -7   8   4        3.13        2.51      5.73 o
  -6   8   4       30.36       21.12      6.63 o
  -5   8   4      102.32      103.53      5.51 o
  -4   8   4      251.12      263.56      8.50 o
  -3   8   4      103.82      114.15      4.08 o
  -2   8   4       15.12       16.46      1.93 o
  -1   8   4       96.34       97.87      3.77 o
   0   8   4      164.12      166.52      4.92 o
   1   8   4       99.20      104.99      4.56 o
   2   8   4       15.49       25.25      2.24 o
   3   8   4       98.16      102.44      4.37 o
   4   8   4      253.42      265.99      7.70 o
   5   8   4      110.24      101.94      5.63 o
   6   8   4       32.38       30.54      4.03 o
   7   8   4        2.64       -0.94      4.05 o
   8   8   4        6.44        3.57      4.63 o
  -7   9   4      201.67      203.07     16.14 o
  -6   9   4       89.70       72.69      8.95 o
  -5   9   4      349.50      356.20     10.99 o
  -4   9   4      162.67      163.57      6.50 o
  -3   9   4      948.47      905.30     20.74 o
  -2   9   4      267.43      256.62      6.63 o
  -1   9   4     2786.83     2708.50     50.08 o
   0   9   4       75.26       76.08      3.99 o
   1   9   4     2913.62     2821.20     58.24 o
   2   9   4      265.96      266.71      8.29 o
   3   9   4      927.59      859.91     18.28 o
   4   9   4      152.60      151.83      5.82 o
   5   9   4      353.92      352.66     11.84 o
   6   9   4       92.64       84.82      5.70 o
   7   9   4      211.85      223.55     11.84 o
   8   9   4        5.67        6.53      5.11 o
  -7  10   4       15.70       11.70      7.37 o
  -6  10   4      292.32      330.57     18.87 o
  -5  10   4       12.72        9.45      3.14 o
  -4  10   4     1142.97     1163.54     27.17 o
  -3  10   4       28.84       34.00      3.28 o
  -2  10   4     1403.53     1368.30     22.90 o
  -1  10   4      361.01      359.85     10.09 o
   0  10   4     3331.05     3314.28     69.43 o
   1  10   4      362.00      355.68     10.20 o
   2  10   4     1293.89     1275.52     30.09 o
   3  10   4       36.97       34.32      3.27 o
   4  10   4     1144.02     1171.39     20.81 o
   5  10   4       10.57       11.70      3.28 o
   6  10   4      295.50      324.89     11.27 o
   7  10   4       16.29       14.12      7.08 o
   8  10   4      147.60      175.01     11.49 o
  -7  11   4       36.30       42.95      9.48 o
  -6  11   4       34.04       53.29      8.24 o
  -5  11   4       18.89       20.68      3.69 o
  -4  11   4       61.13       66.45      4.61 o
  -3  11   4        2.16        7.33      2.55 o
  -2  11   4       16.26       18.31      3.07 o
  -1  11   4        3.87        2.03      2.25 o
   0  11   4        4.31        3.65      2.30 o
   1  11   4        1.59       -1.11      2.28 o
   2  11   4       14.36       18.50      3.48 o
   3  11   4        5.67       12.85      2.56 o
   4  11   4       55.33       56.43      4.17 o
   5  11   4       26.37       26.69      3.93 o
   6  11   4       32.69       39.64      4.83 o
   7  11   4       34.00       37.17      6.66 o
  -7  12   4        0.38       -6.38      6.38 o
  -6  12   4      203.87      213.55     11.38 o
  -5  12   4       22.97       23.51      3.98 o
  -4  12   4      117.64      135.02     13.27 o
  -3  12   4        8.04       14.06      4.19 o
  -2  12   4      364.95      370.56     14.53 o
  -1  12   4       47.08       47.14      5.88 o
   0  12   4       84.73       88.26      7.97 o
   1  12   4       44.84       42.17      3.74 o
   2  12   4      372.85      383.80     11.45 o
   3  12   4        7.77        6.20      2.44 o
   4  12   4      101.09      122.68      5.63 o
   5  12   4       22.93       21.05      3.53 o
   6  12   4      215.30      229.29     13.55 o
   7  12   4        0.20        1.86      5.06 o
  -7  13   4      131.17      118.75     13.23 o
  -6  13   4       61.12       58.50     10.72 o
  -5  13   4      403.78      414.97     16.40 o
  -4  13   4       29.01       28.83      5.09 o
  -3  13   4      345.78      370.84     14.90 o
  -2  13   4      194.77      182.24     27.28 o
  -1  13   4      412.66      434.88     16.81 o
   0  13   4        3.36        2.62      4.06 o
   1  13   4      466.52      493.69     13.41 o
   2  13   4      186.75      165.45      7.05 o
   3  13   4      371.80      380.56     10.27 o
   4  13   4       27.30       27.83      3.54 o
   5  13   4      382.99      394.94     11.48 o
   6  13   4       63.96       70.18     11.57 o
   7  13   4      133.69      143.68     10.78 o
  -6  14   4       68.78       59.80     10.81 o
  -5  14   4        0.72       -5.88      5.88 o
  -4  14   4      192.90      193.12     10.97 o
  -3  14   4       55.44       58.40      6.44 o
  -2  14   4       82.34       85.13      7.13 o
  -1  14   4       21.44       15.56      4.72 o
   0  14   4      190.81      193.10     10.32 o
   1  14   4       21.58       20.76      7.87 o
   2  14   4       88.07       93.05      5.62 o
   3  14   4       60.91       71.88      4.57 o
   4  14   4      192.88      191.82      7.42 o
   5  14   4        0.33        0.10      3.03 o
   6  14   4       62.52       79.62      8.34 o
  -6  15   4        9.02        6.78      8.21 o
  -5  15   4       47.51       58.53     10.53 o
  -4  15   4        3.43        2.31      4.83 o
  -3  15   4      115.71      132.46     10.79 o
  -2  15   4       39.03       31.86      5.72 o
  -1  15   4       30.87       32.33      7.42 o
   0  15   4      272.20      282.25     13.17 o
   1  15   4       38.61       41.07      9.29 o
   2  15   4       39.69       29.65      7.26 o
   3  15   4      122.56      124.73     11.46 o
   4  15   4        3.08        4.39      3.13 o
   5  15   4       46.99       49.61      4.78 o
   6  15   4        9.42       17.49      5.91 o
  -6  16   4       85.99      100.03     13.66 o
  -5  16   4        2.92        9.75      8.14 o
  -4  16   4      166.04      171.09     11.03 o
  -3  16   4       24.38       16.95      5.43 o
  -2  16   4      378.02      352.85     15.63 o
  -1  16   4       12.54       18.47      8.86 o
   0  16   4      605.04      600.86     21.89 o
   1  16   4       15.55       18.77      5.36 o
   2  16   4      372.11      364.74     16.15 o
   3  16   4       26.07       19.83      4.83 o
   4  16   4      162.26      166.45      8.83 o
   5  16   4        4.14       -4.80      4.80 o
  -5  17   4       18.50       10.22      9.48 o
  -4  17   4        9.17       11.59      7.57 o
  -3  17   4       70.49       82.22      8.14 o
  -2  17   4       31.94       35.30      6.57 o
  -1  17   4       68.99       77.56      8.09 o
   0  17   4        1.79        2.89      8.27 o
   1  17   4       65.15       78.48      7.96 o
   2  17   4       30.95       38.94      8.33 o
   3  17   4       72.50       83.25      6.73 o
   4  17   4       10.33        9.01      5.52 o
   5  17   4       16.38       22.96      6.47 o
  -4  18   4        3.05        1.22      6.10 o
  -3  18   4        3.49       -2.91      4.78 o
  -2  18   4       26.48       22.70      6.30 o
  -1  18   4        4.59        7.96      5.41 o
   0  18   4       22.26       17.94      9.32 o
   1  18   4        4.68       10.46      5.33 o
   2  18   4       24.75       19.02      6.19 o
   3  18   4        3.48       -0.69      5.04 o
   4  18   4        3.06        3.59      5.45 o
  -3  19   4       42.90       39.77      7.33 o
  -2  19   4        7.71        9.70      5.94 o
  -1  19   4       92.80       80.33      8.91 o
   0  19   4        0.28        0.73      5.37 o
   1  19   4       75.30       73.67      8.76 o
   2  19   4        8.27        8.04      5.77 o
   3  19   4       44.58       53.22     14.49 o
  -3  20   4        4.76        8.14      8.42 o
  -2  20   4       43.53       52.10      8.43 o
  -1  20   4        4.52       11.12      6.68 o
   0  20   4       72.98       87.76      9.57 o
   1  20   4        3.65       -4.55      4.55 o
   2  20   4       38.31       43.42      7.86 o
  -1  21   4        1.91       -4.89      7.56 o
   0  21   4        4.82        0.06      7.34 o
   1   0   5        0.53        0.50      0.96 o
   2   0   5       77.92       82.66      4.11 o
   3   0   5       59.22       78.91      4.32 o
   4   0   5       31.12       23.61      2.69 o
   5   0   5       18.60       23.45      2.95 o
   6   0   5       76.63       78.76      8.39 o
   7   0   5        9.90        7.68      5.26 o
   8   0   5        5.14        0.81      5.82 o
   9   0   5       13.64        9.57      7.15 o
  -9   1   5       59.32       64.23     10.47 o
  -8   1   5      166.96      145.37     13.20 o
  -7   1   5      362.64      374.46     20.89 o
  -6   1   5       39.32       45.31      6.84 o
  -5   1   5      353.12      339.25     11.32 o
  -4   1   5      275.41      254.23      9.27 o
  -3   1   5     5141.67     5292.88    128.67 o
  -2   1   5      871.56      786.81     29.48 o
  -1   1   5     4026.53     4047.41    106.25 o
   0   1   5       75.90       84.34      2.19 o
   1   1   5     4259.55     4474.25     87.56 o
   2   1   5      855.33      789.36     28.58 o
   3   1   5     4989.84     5157.80    106.14 o
   4   1   5      321.08      299.14      9.38 o
   5   1   5      343.44      324.91     10.97 o
   6   1   5       49.06       50.79      7.31 o
   7   1   5      367.41      382.00     20.86 o
   8   1   5      156.82      154.23     13.72 o
   9   1   5       68.84       66.68     10.75 o
  -9   2   5       21.72       22.30      8.45 o
  -8   2   5      375.96      350.70     21.11 o
  -7   2   5      254.08      237.34     15.90 o
  -6   2   5      596.26      557.86     25.71 o
  -5   2   5      619.21      564.74     16.99 o
  -4   2   5     1766.50     1737.32     44.44 o
  -3   2   5     2204.17     2319.16     60.35 o
  -2   2   5     1909.73     1932.78     40.75 o
  -1   2   5     1697.81     1694.30     29.55 o
   0   2   5     4840.14     5010.23    101.75 o
   1   2   5     1597.66     1575.69     42.29 o
   2   2   5     2018.40     2056.04     50.80 o
   3   2   5     2329.20     2450.12     49.88 o
   4   2   5     1731.22     1696.19     36.47 o
   5   2   5      608.89      549.95     16.42 o
   6   2   5      603.00      578.72     26.55 o
   7   2   5      249.40      249.08     16.24 o
   8   2   5      370.72      376.14     21.97 o
   9   2   5       20.18       25.14      8.48 o
  -9   3   5        9.27        9.66      7.09 o
  -8   3   5        2.93       -1.18      5.85 o
  -7   3   5       28.29       20.93      6.32 o
  -6   3   5       76.21       66.06      7.68 o
  -5   3   5      151.22      152.80      7.06 o
  -4   3   5       45.64       53.29      3.06 o
  -3   3   5      827.82      865.97     16.48 o
  -2   3   5      973.20     1073.14     19.62 o
  -1   3   5      967.60     1044.02     26.93 o
   0   3   5      484.07      518.87     11.74 o
   1   3   5      967.58     1027.44     22.39 o
   2   3   5      986.99     1040.24     28.37 o
   3   3   5      819.93      855.15     24.05 o
   4   3   5       48.60       57.57      6.34 o
   5   3   5      131.68      135.17      5.08 o
   6   3   5       67.25       65.94      8.18 o
   7   3   5       31.46       36.48      7.59 o
   8   3   5        2.25        1.21      5.60 o
   9   3   5        7.19        3.93      6.75 o
  -8   4   5      122.57      122.59     11.55 o
  -7   4   5      270.57      259.07     15.86 o
  -6   4   5      556.76      574.56     24.97 o
  -5   4   5      300.56      275.52     10.28 o
  -4   4   5     1146.76     1100.04     24.62 o
  -3   4   5      467.64      458.20      9.62 o
  -2   4   5     4527.08     4659.31     73.52 o
  -1   4   5     1885.59     1953.73     51.24 o
   0   4   5     6667.18     6876.61    170.11 o
   1   4   5     1995.11     2027.22     36.43 o
   2   4   5     4569.33     4674.91     95.69 o
   3   4   5      473.94      468.45     21.24 o
   4   4   5     1147.13     1139.94     24.68 o
   5   4   5      317.95      306.45     11.43 o
   6   4   5      516.51      508.44     25.58 o
   7   4   5      250.36      237.21     16.55 o
   8   4   5      121.44      104.63     11.86 o
  -8   5   5      141.79      164.66     13.44 o
  -7   5   5      544.90      519.24     25.86 o
  -6   5   5      231.31      224.67     13.20 o
  -5   5   5      912.53      947.34     26.77 o
  -4   5   5      578.64      548.37     11.92 o
  -3   5   5     2158.16     2107.86     33.94 o
  -2   5   5     1219.64     1387.88     24.04 o
  -1   5   5     1519.23     1606.45     41.40 o
   0   5   5      888.82      809.79     18.01 o
   1   5   5     1757.93     1859.47     36.46 o
   2   5   5     1031.78     1199.72     24.49 o
   3   5   5     2152.48     2069.69     44.76 o
   4   5   5      609.37      597.32     17.71 o
   5   5   5      960.24      957.49     27.88 o
   6   5   5      207.85      197.16      9.95 o
   7   5   5      564.43      585.99     28.03 o
   8   5   5      146.47      153.29     14.09 o
  -6   6   5       46.67       49.24      6.84 o
  -5   6   5      277.58      276.05     10.51 o
  -4   6   5      266.57      273.47      6.93 o
  -3   6   5      127.41      119.86      3.24 o
  -2   6   5      129.40      151.87     15.38 o
  -1   6   5      876.89      849.10     16.69 o
   0   6   5      588.71      566.62     11.57 o
   1   6   5      885.76      877.72     19.56 o
   2   6   5      119.45      148.45      4.66 o
   3   6   5      110.82      103.51      4.80 o
   4   6   5      253.04      250.97      8.44 o
   5   6   5      296.00      304.42      9.81 o
   6   6   5       56.52       57.48      4.82 o
   7   6   5       27.13       32.31     14.41 o
   8   6   5       27.23       36.47      6.40 o
  -5   7   5      185.93      189.24     12.86 o
  -4   7   5      379.42      377.53     10.54 o
  -3   7   5       51.93       49.28      2.86 o
  -2   7   5      126.14      129.49      4.87 o
  -1   7   5      514.76      477.03      9.95 o
   0   7   5      260.43      270.96      6.64 o
   1   7   5      460.99      423.57     11.49 o
   2   7   5      108.44      106.57      4.13 o
   3   7   5       37.93       36.41      2.80 o
   4   7   5      379.59      380.23     11.05 o
   5   7   5      221.09      224.28      8.26 o
   6   7   5       49.90       49.55      4.61 o
   7   7   5      116.98      115.31      8.26 o
   8   7   5       40.12       42.18     10.14 o
  -5   8   5      222.81      223.06     13.35 o
  -4   8   5      672.68      666.29     14.37 o
  -3   8   5      609.93      610.64     12.98 o
  -2   8   5     1075.98      996.52     25.17 o
  -1   8   5     1908.78     1956.37     35.88 o
   0   8   5     3310.17     3381.85     60.81 o
   1   8   5     1865.25     1915.51     41.62 o
   2   8   5     1060.21      979.18     19.77 o
   3   8   5      599.31      595.55     13.38 o
   4   8   5      662.98      654.62     16.96 o
   5   8   5      203.25      203.06      8.20 o
   6   8   5      422.88      415.92     13.10 o
   7   8   5      167.70      156.44      9.22 o
   8   8   5       83.36       72.17      8.00 o
  -6   9   5       21.42       29.60      7.15 o
  -5   9   5      253.30      260.34     19.04 o
  -4   9   5       83.84       86.05      4.87 o
  -3   9   5      548.94      503.46     11.42 o
  -2   9   5       77.33       65.24      3.40 o
  -1   9   5      770.22      755.34     15.28 o
   0   9   5      772.37      793.80     18.74 o
   1   9   5      734.59      712.38     17.69 o
   2   9   5       85.55       75.11      3.65 o
   3   9   5      550.08      502.84     11.85 o
   4   9   5      101.29       96.87      3.50 o
   5   9   5      251.65      272.69      9.65 o
   6   9   5       22.10       24.28      4.09 o
   7   9   5      113.71      131.47     15.12 o
   8   9   5       25.58       20.93      7.01 o
  -6  10   5       70.91       73.83      9.38 o
  -5  10   5        3.54        3.49      4.61 o
  -4  10   5      253.89      241.85      9.39 o
  -3  10   5      123.05      139.22      5.43 o
  -2  10   5      153.01      150.97      5.35 o
  -1  10   5       58.98       66.28      4.14 o
   0  10   5        6.65       11.50      2.56 o
   1  10   5       67.23       70.28      4.16 o
   2  10   5      152.84      159.80      6.45 o
   3  10   5      127.40      135.28      8.97 o
   4  10   5      235.71      231.83      7.58 o
   5  10   5        5.63        8.10      3.22 o
   6  10   5       71.40       67.51      5.47 o
   7  10   5       50.94       51.18      6.84 o
   8  10   5        5.60       20.81      8.98 o
  -6  11   5       29.62       31.87      7.06 o
  -5  11   5      270.85      274.83     12.02 o
  -4  11   5      467.15      457.00     12.87 o
  -3  11   5      451.23      446.11     12.50 o
  -2  11   5      180.20      167.37      6.83 o
  -1  11   5     1047.67     1050.88     24.36 o
   0  11   5      386.85      358.17     10.51 o
   1  11   5     1058.72     1043.26     24.51 o
   2  11   5      189.31      178.36      9.27 o
   3  11   5      449.82      433.33     11.05 o
   4  11   5      475.85      447.27     11.61 o
   5  11   5      270.70      294.82     10.47 o
   6  11   5       24.79       26.58      4.46 o
   7  11   5      164.96      154.09     10.77 o
  -6  12   5       94.39       96.84      8.02 o
  -5  12   5      184.43      216.98     15.68 o
  -4  12   5      125.96      147.44     16.51 o
  -3  12   5      137.59      128.35      7.88 o
  -2  12   5       87.39       88.33      5.08 o
  -1  12   5      262.71      261.35      8.83 o
   0  12   5      762.04      722.82     18.08 o
   1  12   5      298.52      284.43      9.15 o
   2  12   5       85.41       75.18      4.86 o
   3  12   5      135.45      127.12      5.56 o
   4  12   5      124.68      133.81      6.00 o
   5  12   5      185.73      197.16      8.67 o
   6  12   5       87.36       94.59      9.93 o
   7  12   5       17.47       14.17      5.52 o
  -6  13   5        8.38        8.73      7.71 o
  -5  13   5        2.30       -2.42      6.19 o
  -4  13   5       55.60       50.85      5.99 o
  -3  13   5       10.12       11.31      4.57 o
  -2  13   5       23.66       26.16      5.07 o
  -1  13   5       88.61       84.06      6.85 o
   0  13   5      326.45      299.63      9.90 o
   1  13   5       93.06       85.57      5.11 o
   2  13   5       26.83       27.80      3.74 o
   3  13   5       10.04       10.93      2.84 o
   4  13   5       52.83       47.85      4.23 o
   5  13   5        1.89        2.91      3.03 o
   6  13   5        7.55        9.50      4.22 o
   7  13   5        7.00        8.57      5.52 o
  -6  14   5       87.34       88.20     12.23 o
  -5  14   5       79.05       99.07     11.89 o
  -4  14   5      166.52      157.35      9.85 o
  -3  14   5       51.28       48.57      6.11 o
  -2  14   5      238.06      206.15     17.20 o
  -1  14   5       58.46       53.30      6.03 o
   0  14   5       21.63       27.50      7.06 o
   1  14   5       55.67       52.92      4.48 o
   2  14   5      269.50      255.63     17.19 o
   3  14   5       56.13       59.49      4.33 o
   4  14   5      162.51      164.72      7.02 o
   5  14   5       74.40       81.48      5.53 o
   6  14   5       88.69       86.48      8.38 o
  -6  15   5        8.29       11.92      8.39 o
  -5  15   5      137.07      134.09     14.71 o
  -4  15   5       61.59       69.33      7.23 o
  -3  15   5      342.68      373.55     22.22 o
  -2  15   5       76.55       73.78      7.15 o
  -1  15   5      382.82      354.14     15.03 o
   0  15   5      204.81      216.20     11.47 o
   1  15   5      372.07      352.97     26.83 o
   2  15   5       67.54       77.24     14.42 o
   3  15   5      344.15      336.37     10.27 o
   4  15   5       58.80       58.81      4.84 o
   5  15   5      135.80      148.06      7.25 o
   6  15   5        8.32       13.75      5.71 o
  -5  16   5       13.61        7.77      8.73 o
  -4  16   5        6.47        7.40      7.52 o
  -3  16   5        3.71        2.15      4.62 o
  -2  16   5        2.92        8.05      5.05 o
  -1  16   5       12.83       21.75      5.76 o
   0  16   5        0.50        6.40      4.91 o
   1  16   5       12.92       13.64      7.88 o
   2  16   5        3.77       -0.13      4.76 o
   3  16   5        3.29        4.41      3.74 o
   4  16   5        7.30        9.07      4.12 o
   5  16   5       14.00       27.56      6.58 o
  -5  17   5       51.30       52.09     11.46 o
  -4  17   5       56.59       54.97     11.09 o
  -3  17   5       60.84       74.62      8.00 o
  -2  17   5        1.32        0.94      5.02 o
  -1  17   5      148.84      136.63     19.02 o
   0  17   5      313.16      300.89     16.67 o
   1  17   5      131.64      125.97      9.61 o
   2  17   5        0.24        5.87      5.13 o
   3  17   5       60.92       60.53      7.89 o
   4  17   5       55.07       66.87     11.98 o
   5  17   5       51.10       50.79     11.43 o
  -4  18   5       57.89       41.75     11.15 o
  -3  18   5        6.74       -0.51      7.06 o
  -2  18   5       90.87       98.18      9.13 o
  -1  18   5       60.68       74.69     14.00 o
   0  18   5       65.89       72.20      9.04 o
   1  18   5       63.37       51.24      7.49 o
   2  18   5       89.02       90.92      8.96 o
   3  18   5        6.24        6.52      5.77 o
   4  18   5       58.59       68.51      8.42 o
  -3  19   5        3.25        5.47      5.98 o
  -2  19   5        7.80       26.34      6.79 o
  -1  19   5        9.98       17.61      8.04 o
   0  19   5       12.62       11.42      7.85 o
   1  19   5        9.76       10.76      7.49 o
   2  19   5        7.39        0.70      5.53 o
   3  19   5        3.55        8.00      6.03 o
  -2  20   5       17.22       21.44      7.24 o
  -1  20   5       13.49        1.24     10.40 o
   0  20   5        8.05        6.66      6.23 o
   1  20   5       10.13       10.31      6.40 o
   2  20   5       17.16       12.79      9.07 o
   0   0   6     2053.69     2009.72     50.76 o
   1   0   6      650.95      695.15     15.21 o
   2   0   6      325.80      312.94      9.92 o
   3   0   6     6093.42     6526.80    226.68 o
   4   0   6       23.99       32.64      5.64 o
   5   0   6      295.05      265.18      9.63 o
   6   0   6        0.29        1.73      3.90 o
   7   0   6      893.19      841.65     37.03 o
   8   0   6       48.90       48.99      9.14 o
   9   0   6      107.56       95.92     11.99 o
  -9   1   6       17.54       11.12      6.84 o
  -8   1   6      106.29       99.54     11.68 o
  -7   1   6       88.06       89.35      9.91 o
  -6   1   6       75.68       69.13      7.90 o
  -5   1   6       65.38       71.76      4.68 o
  -4   1   6     1815.15     1874.78     48.65 o
  -3   1   6       90.75       98.57      6.91 o
  -2   1   6     1794.33     1828.71     63.86 o
  -1   1   6     1498.81     1647.90     33.61 o
   0   1   6     6803.31     6875.82    113.95 o
   1   1   6     1430.41     1582.17     33.63 o
   2   1   6     1718.84     1762.07     45.99 o
   3   1   6       87.64       98.04      3.41 o
   4   1   6     1856.99     1896.23     48.57 o
   5   1   6       66.67       73.64      4.69 o
   6   1   6       73.78       58.04      7.77 o
   7   1   6       85.98       91.30     10.19 o
   8   1   6      104.58      114.72     12.39 o
   9   1   6       13.65       10.68      8.02 o
  -9   2   6        3.84       -1.58      6.41 o
  -8   2   6       10.32       15.79      6.50 o
  -7   2   6      209.52      197.04     14.59 o
  -6   2   6      182.61      193.63     13.10 o
  -5   2   6      116.49      113.14      6.23 o
  -4   2   6       49.12       46.18      3.69 o
  -3   2   6      442.03      490.68     11.25 o
  -2   2   6      684.06      732.63     15.45 o
  -1   2   6     1159.63     1214.54     21.48 o
   0   2   6      631.34      613.91     11.83 o
   1   2   6     1091.25     1141.16     31.20 o
   2   2   6      656.52      691.95     20.04 o
   3   2   6      424.42      451.11     21.61 o
   4   2   6       47.71       50.98      3.06 o
   5   2   6      138.04      137.41      6.13 o
   6   2   6      173.36      175.25     12.86 o
   7   2   6      195.37      219.31     15.18 o
   8   2   6       12.59        9.26      6.69 o
   9   2   6        7.43        4.99      6.81 o
  -8   3   6      468.28      439.15     23.84 o
  -7   3   6       57.58       68.60      8.95 o
  -6   3   6      928.89      914.36     37.63 o
  -5   3   6      275.14      282.61     10.42 o
  -4   3   6     2367.80     2330.10     49.06 o
  -3   3   6      439.62      449.20      9.28 o
  -2   3   6     3160.50     3112.57     63.38 o
  -1   3   6     3417.62     3649.65     65.51 o
   0   3   6     1885.53     1865.22     33.50 o
   1   3   6     3505.09     3812.76     76.44 o
   2   3   6     3088.03     3074.48     78.36 o
   3   3   6      435.92      445.74     14.05 o
   4   3   6     2388.05     2374.23     61.32 o
   5   3   6      266.18      273.12      8.14 o
   6   3   6      909.86      903.95     38.59 o
   7   3   6       67.33       71.42      9.54 o
   8   3   6      475.11      464.29     25.36 o
  -8   4   6       11.24        7.52      6.35 o
  -7   4   6      319.11      273.63     17.29 o
  -6   4   6       65.19       53.52      7.12 o
  -5   4   6      482.96      489.59     15.35 o
  -4   4   6      778.09      809.25     18.07 o
  -3   4   6     1488.26     1322.58     24.90 o
  -2   4   6      599.57      547.24     11.15 o
  -1   4   6     2465.37     2430.07     42.96 o
   0   4   6       12.71       22.39      1.82 o
   1   4   6     2410.41     2394.78     43.68 o
   2   4   6      648.27      601.45     13.84 o
   3   4   6     1554.25     1384.44     36.23 o
   4   4   6      724.65      745.85     22.96 o
   5   4   6      479.27      463.55     12.07 o
   6   4   6       75.74       57.51      7.74 o
   7   4   6      310.10      326.03     19.03 o
   8   4   6        7.74        2.38      5.98 o
  -7   5   6       18.93       17.00      5.51 o
  -6   5   6       75.58       74.02      7.80 o
  -5   5   6       12.09       12.40      3.00 o
  -4   5   6       41.32       45.22      2.64 o
  -3   5   6      288.83      288.79      6.68 o
  -2   5   6      214.05      235.03      5.68 o
  -1   5   6      981.83      999.14     21.79 o
   0   5   6      665.60      580.24     16.48 o
   1   5   6      989.98      990.56     19.17 o
   2   5   6      239.95      260.91      7.42 o
   3   5   6      286.62      269.50      8.37 o
   4   5   6       44.95       42.63      4.23 o
   5   5   6       14.14       14.17      1.95 o
   6   5   6       84.34       84.61      6.54 o
   7   5   6       18.83       27.06      7.25 o
   8   5   6       46.59       30.22      8.30 o
  -5   6   6      382.36      386.35     13.42 o
  -4   6   6       25.86       24.50      2.26 o
  -3   6   6     1640.88     1588.02     29.14 o
  -2   6   6      117.96      113.95      3.86 o
  -1   6   6     4080.57     3917.07     80.39 o
   0   6   6       92.61      135.93      4.86 o
   1   6   6     4015.45     3932.19     81.12 o
   2   6   6       96.92       98.35      3.88 o
   3   6   6     1603.60     1537.45     34.50 o
   4   6   6       33.16       29.26      3.53 o
   5   6   6      392.10      398.20     12.08 o
   6   6   6       78.72       90.92      5.79 o
   7   6   6      649.93      653.41     22.90 o
   8   6   6        7.26       14.35      5.33 o
  -4   7   6     1332.54     1261.27     28.49 o
  -3   7   6      141.78      142.90      5.69 o
  -2   7   6      631.36      551.16     17.26 o
  -1   7   6      870.70      944.38     18.47 o
   0   7   6     4740.16     4772.93     84.80 o
   1   7   6      889.34      946.88     21.54 o
   2   7   6      678.90      607.14     12.75 o
   3   7   6      162.90      168.56      5.48 o
   4   7   6     1336.05     1252.48     28.96 o
   5   7   6      144.23      153.54      6.93 o
   6   7   6      392.80      408.60     12.96 o
   7   7   6       39.74       38.43      4.79 o
   8   7   6      130.09      124.75      9.95 o
  -5   8   6      138.94      135.77     11.18 o
  -4   8   6       55.84       55.34      4.00 o
  -3   8   6       41.70       35.52      3.77 o
  -2   8   6       92.22       95.89      3.97 o
  -1   8   6      138.71      164.55      5.15 o
   0   8   6      196.58      221.47      9.97 o
   1   8   6      141.77      161.53      6.68 o
   2   8   6       93.82       97.59      4.10 o
   3   8   6       40.25       39.38      3.21 o
   4   8   6       51.00       55.26      4.29 o
   5   8   6      143.26      127.61      6.45 o
   6   8   6       25.74       28.22      4.15 o
   7   8   6        1.28        2.10      3.55 o
   8   8   6        3.14        5.21      5.23 o
  -4   9   6     1046.13      988.09     29.52 o
  -3   9   6      238.72      265.57      8.41 o
  -2   9   6      529.89      501.82     11.66 o
  -1   9   6      462.56      446.75     10.46 o
   0   9   6     2308.55     2448.81     52.06 o
   1   9   6      485.33      477.93     12.41 o
   2   9   6      579.76      553.94     12.15 o
   3   9   6      219.70      236.34      7.33 o
   4   9   6     1037.58     1049.90     24.86 o
   5   9   6       61.24       52.30      4.61 o
   6   9   6      226.91      226.77      9.32 o
   7   9   6       20.70       27.17      4.68 o
   8   9   6       96.38      106.85      9.43 o
  -5  10   6      470.63      490.75     25.52 o
  -4  10   6       63.61       61.26      8.11 o
  -3  10   6      987.60      967.66     22.70 o
  -2  10   6      195.14      192.42      7.01 o
  -1  10   6     1794.45     1762.17     38.16 o
   0  10   6      106.22      101.11      5.89 o
   1  10   6     1773.15     1720.53     38.29 o
   2  10   6      174.44      175.56      6.04 o
   3  10   6      941.46      910.87     19.70 o
   4  10   6       73.14       79.16      6.36 o
   5  10   6      481.19      512.27     14.92 o
   6  10   6      120.64      102.96      6.52 o
   7  10   6      176.26      186.71      9.11 o
  -5  11   6       13.33        8.92      6.07 o
  -4  11   6       10.24        6.66      5.60 o
  -3  11   6       23.68       22.18      3.43 o
  -2  11   6       26.78       35.51      3.63 o
  -1  11   6      212.46      217.49      7.60 o
   0  11   6       25.75       27.87      6.43 o
   1  11   6      201.29      208.53      7.62 o
   2  11   6       27.89       36.92      3.83 o
   3  11   6       26.16       22.28      2.96 o
   4  11   6        6.33        7.69      2.76 o
   5  11   6       10.56        6.96      3.46 o
   6  11   6       50.56       62.52      5.65 o
   7  11   6        7.10        0.46      4.83 o
  -5  12   6      141.37      162.50     13.97 o
  -4  12   6       10.09       13.07      6.35 o
  -3  12   6      409.54      405.00     16.64 o
  -2  12   6      173.17      168.61      7.12 o
  -1  12   6      130.46      127.25      7.06 o
   0  12   6      236.95      218.19      7.91 o
   1  12   6      100.05       94.74      5.42 o
   2  12   6      171.16      166.04      7.14 o
   3  12   6      400.69      395.49     10.64 o
   4  12   6        7.69        7.75      2.84 o
   5  12   6      131.30      148.34      7.80 o
   6  12   6       10.71        4.41      3.71 o
   7  12   6      123.66      138.71     10.40 o
  -5  13   6       23.63       18.30      7.83 o
  -4  13   6      583.50      597.74     30.27 o
  -3  13   6      110.44      101.54      7.62 o
  -2  13   6      105.75      121.77     11.75 o
  -1  13   6        6.63        5.81      3.01 o
   0  13   6     1540.18     1553.35     35.26 o
   1  13   6        9.73        5.70      3.00 o
   2  13   6      155.25      172.88      7.30 o
   3  13   6      120.16      110.78      5.38 o
   4  13   6      586.23      592.34     14.75 o
   5  13   6       21.67       23.38      4.44 o
   6  13   6       98.46      101.41      8.74 o
   7  13   6        6.10        4.15      7.34 o
  -5  14   6       34.25       21.21      8.02 o
  -4  14   6       11.79       17.81      8.08 o
  -3  14   6      127.10      120.56     11.24 o
  -2  14   6        9.06       10.61      4.30 o
  -1  14   6       46.38       43.40      5.85 o
   0  14   6        4.88        3.46      4.15 o
   1  14   6       44.17       38.26      4.48 o
   2  14   6        7.52        0.80      2.89 o
   3  14   6      123.14      129.29      6.08 o
   4  14   6       14.07       19.82      3.61 o
   5  14   6       31.51       34.20      4.42 o
   6  14   6        4.39        3.90      4.84 o
  -5  15   6        6.23       19.01      8.58 o
  -4  15   6       51.48       49.83      9.88 o
  -3  15   6        8.13        7.54      4.81 o
  -2  15   6        5.34        4.63      4.54 o
  -1  15   6       28.09       30.56      5.55 o
   0  15   6      406.95      406.32     16.51 o
   1  15   6       28.47       32.77      5.93 o
   2  15   6        7.22       15.26      3.70 o
   3  15   6        9.19        5.98      3.13 o
   4  15   6       50.28       59.17      4.93 o
   5  15   6        6.21       10.31      4.53 o
   6  15   6        7.72        3.31      7.15 o
  -5  16   6       92.48       95.89     13.16 o
  -4  16   6       11.71        0.46      7.99 o
  -3  16   6      216.41      211.73     11.96 o
  -2  16   6       41.70       45.69      6.66 o
  -1  16   6      296.85      293.84     13.65 o
   0  16   6       31.81       31.15      5.93 o
   1  16   6      292.88      263.44     13.26 o
   2  16   6       40.32       48.82     11.26 o
   3  16   6      227.33      225.94      9.98 o
   4  16   6       12.11        8.61      7.20 o
   5  16   6       90.44       95.28      7.15 o
  -5  17   6        4.47       -1.08      8.33 o
  -4  17   6       27.41       42.08     11.02 o
  -3  17   6       49.17       50.29     10.50 o
  -2  17   6       61.36       63.54      7.85 o
  -1  17   6       27.68       17.02      5.91 o
   0  17   6       34.25       40.78      6.53 o
   1  17   6       23.51       14.36      9.07 o
   2  17   6       61.41       48.43      7.12 o
   3  17   6       53.69       42.78      7.12 o
   4  17   6       26.00       33.89      6.93 o
  -4  18   6        0.51        7.43      8.82 o
  -3  18   6       10.71        6.13      7.96 o
  -2  18   6       10.76       12.76      5.76 o
  -1  18   6        4.23        0.00      5.09 o
   0  18   6        1.35       -1.44      5.21 o
   1  18   6        4.35        5.22     11.46 o
   2  18   6       10.93       -1.20     19.11 o
   3  18   6       10.96       10.61      5.67 o
   4  18   6        0.43        2.48      7.65 o
  -3  19   6        1.66       -3.72      8.21 o
  -2  19   6       20.96       26.42      6.86 o
  -1  19   6       18.63        8.83      6.06 o
   0  19   6      115.52      131.21     10.33 o
   1  19   6       15.85       11.37      6.30 o
   2  19   6       13.94       12.14     12.60 o
   3  19   6        2.48       -5.98      6.56 o
  -2  20   6       10.06       12.93      6.42 o
  -1  20   6       30.38       33.59      7.75 o
   0  20   6        3.38        3.44      5.87 o
   1  20   6       26.54       24.78      7.17 o
   1   0   7        0.89        0.53      0.99 o
   2   0   7      583.71      611.36     17.54 o
   3   0   7      166.20      168.51      9.95 o
   4   0   7        7.50       13.68      2.63 o
   5   0   7       94.65       98.94      5.64 o
   6   0   7      332.88      329.85     20.78 o
   7   0   7       40.12       22.48      6.75 o
   8   0   7       73.39       69.68      9.82 o
  -8   1   7      330.55      358.99     21.78 o
  -7   1   7      256.00      256.43     17.04 o
  -6   1   7      301.55      290.07     12.49 o
  -5   1   7       51.06       51.89      4.77 o
  -4   1   7     1233.31     1240.95     33.03 o
  -3   1   7     1196.52     1184.96     44.29 o
  -2   1   7     4117.72     4000.80    139.50 o
  -1   1   7      898.99      888.62     16.24 o
   0   1   7     2636.61     2746.71     43.69 o
   1   1   7      843.57      843.98     18.85 o
   2   1   7     4088.43     3988.23    100.23 o
   3   1   7     1186.78     1179.59     32.08 o
   4   1   7     1242.45     1221.03     32.86 o
   5   1   7       46.61       46.67      8.95 o
   6   1   7      291.88      304.00     11.07 o
   7   1   7      256.13      280.10     17.44 o
   8   1   7      350.02      366.54     22.16 o
  -8   2   7       25.09       26.32      7.62 o
  -7   2   7      471.18      456.71     23.56 o
  -6   2   7       98.40      100.10     11.35 o
  -5   2   7      840.63      804.59     23.19 o
  -4   2   7      730.52      745.89     21.20 o
  -3   2   7     3001.53     2979.12     74.20 o
  -2   2   7      428.14      441.65     11.77 o
  -1   2   7     2757.30     2813.34     59.21 o
   0   2   7      922.64      855.66     16.16 o
   1   2   7     2891.88     3039.93     73.46 o
   2   2   7      374.13      370.76     12.54 o
   3   2   7     2974.94     2930.55     75.54 o
   4   2   7      763.65      736.98     22.02 o
   5   2   7      810.37      805.70     22.95 o
   6   2   7       89.24       81.47     12.40 o
   7   2   7      461.65      454.12     24.12 o
   8   2   7       35.19       34.68      8.52 o
  -8   3   7        5.40       -5.14      5.14 o
  -7   3   7      136.38      126.56     11.34 o
  -6   3   7       27.80       33.97      6.35 o
  -5   3   7       19.58       29.14      4.72 o
  -4   3   7      190.61      215.86      9.59 o
  -3   3   7      408.16      438.86      9.07 o
  -2   3   7       66.18       63.78      3.03 o
  -1   3   7       63.44       62.39      3.71 o
   0   3   7       43.24       49.58      2.19 o
   1   3   7       70.63       56.51      4.56 o
   2   3   7       63.00       65.70      4.15 o
   3   3   7      398.24      423.26     13.88 o
   4   3   7      177.84      182.21      8.43 o
   5   3   7       24.73       29.71      2.81 o
   6   3   7       22.99       18.42      5.85 o
   7   3   7      126.03      129.07     12.30 o
   8   3   7        4.66        8.05      6.53 o
  -8   4   7       48.23       48.25      8.64 o
  -7   4   7      550.66      518.74     26.01 o
  -6   4   7       81.85       85.82      8.21 o
  -5   4   7      325.37      313.88     10.97 o
  -4   4   7      200.06      197.45     12.70 o
  -3   4   7     2104.64     2081.85     38.00 o
  -2   4   7      530.30      521.93     11.18 o
  -1   4   7     1577.50     1562.74     28.52 o
   0   4   7      368.48      353.03      7.55 o
   1   4   7     1584.31     1583.39     33.71 o
   2   4   7      462.65      438.90     12.01 o
   3   4   7     2130.77     2127.01     54.88 o
   4   4   7      190.72      170.41      8.15 o
   5   4   7      276.25      266.80      8.32 o
   6   4   7       85.95       75.85      9.11 o
   7   4   7      536.36      560.05     27.63 o
   8   4   7       43.64       51.84      9.54 o
  -6   5   7      497.14      502.33     24.28 o
  -5   5   7       42.43       44.10      4.18 o
  -4   5   7     1212.81     1225.21     27.38 o
  -3   5   7      751.68      724.69     14.69 o
  -2   5   7     2087.79     2004.14     37.55 o
  -1   5   7      327.13      334.77      6.79 o
   0   5   7     4697.64     4856.17     98.25 o
   1   5   7      262.35      263.37      7.03 o
   2   5   7     2249.83     2189.02     44.54 o
   3   5   7      797.71      780.11     18.18 o
   4   5   7     1240.83     1261.52     34.65 o
   5   5   7       39.04       36.52      2.77 o
   6   5   7      552.73      560.11     18.96 o
   7   5   7      294.58      309.80     19.65 o
   8   5   7      270.40      298.37     20.08 o
  -5   6   7      228.41      237.78     13.82 o
  -4   6   7      159.95      140.99      5.66 o
  -3   6   7       46.41       49.18      2.52 o
  -2   6   7      112.46      107.97      3.56 o
  -1   6   7      234.38      245.54      5.89 o
   0   6   7      490.17      443.00     12.82 o
   1   6   7      185.12      197.76      5.80 o
   2   6   7      118.76      117.67      4.26 o
   3   6   7       34.13       32.85      3.14 o
   4   6   7      174.86      158.03      6.43 o
   5   6   7      203.96      206.20      6.07 o
   6   6   7      116.93      109.18      6.31 o
   7   6   7       23.32       29.75      5.64 o
   8   6   7       15.33        8.87      7.28 o
  -5   7   7       73.59       70.52      8.30 o
  -4   7   7      306.93      343.49     14.43 o
  -3   7   7      673.99      686.52     16.83 o
  -2   7   7      372.88      352.32     11.17 o
  -1   7   7      460.30      489.45     15.23 o
   0   7   7      470.25      507.50     12.67 o
   1   7   7      464.10      469.47     12.27 o
   2   7   7      327.66      313.22      8.21 o
   3   7   7      710.19      712.49     17.45 o
   4   7   7      293.38      308.11     10.18 o
   5   7   7       63.34       60.58      3.08 o
   6   7   7       79.41       79.61      5.73 o
   7   7   7       39.62       45.28      5.15 o
   8   7   7       51.70       64.16      7.54 o
  -5   8   7      547.68      580.01     27.85 o
  -4   8   7      285.76      283.80     11.49 o
  -3   8   7      496.46      478.22     12.68 o
  -2   8   7      253.38      225.36     15.11 o
  -1   8   7     1471.73     1458.98     28.15 o
   0   8   7     1698.48     1662.15     36.15 o
   1   8   7     1553.66     1520.41     32.81 o
   2   8   7      223.33      203.51      6.31 o
   3   8   7      482.19      473.93     11.39 o
   4   8   7      319.73      301.73      9.82 o
   5   8   7      580.17      590.24     16.38 o
   6   8   7      128.37      121.78      9.28 o
   7   8   7      235.25      239.66     12.89 o
   8   8   7       38.50       33.07      6.76 o
  -5   9   7        0.55        3.25      5.17 o
  -4   9   7      376.90      358.73     13.70 o
  -3   9   7      191.12      203.25     18.13 o
  -2   9   7      237.88      209.33      6.27 o
  -1   9   7      170.68      182.25      6.67 o
   0   9   7     1657.31     1646.62     36.10 o
   1   9   7      192.09      182.92      6.90 o
   2   9   7      233.88      200.61      6.34 o
   3   9   7      165.67      169.95      6.53 o
   4   9   7      358.35      363.90     11.43 o
   5   9   7        2.65       -1.90      3.47 o
   6   9   7      180.89      177.22      8.29 o
   7   9   7       36.22       42.22      6.84 o
   8   9   7       49.55       62.71     11.37 o
  -5  10   7       37.92       45.40      7.83 o
  -4  10   7       13.28       11.19      9.72 o
  -3  10   7       66.27       82.20      4.81 o
  -2  10   7       43.80       38.87      3.64 o
  -1  10   7      159.84      170.30      6.58 o
   0  10   7       40.11       43.86      3.68 o
   1  10   7      147.66      147.99      6.33 o
   2  10   7       37.37       36.31      3.10 o
   3  10   7       58.46       68.23      4.14 o
   4  10   7       14.08       21.51      3.64 o
   5  10   7       34.05       31.45      4.28 o
   6  10   7        1.49       -0.05      3.11 o
   7  10   7       36.50       40.76      6.71 o
  -4  11   7      797.16      780.27     34.85 o
  -3  11   7      154.17      161.79      6.84 o
  -2  11   7      342.12      336.55     11.99 o
  -1  11   7       94.67      104.56      5.33 o
   0  11   7     1009.22     1033.40     24.36 o
   1  11   7      108.99      113.45      7.33 o
   2  11   7      338.28      331.80     11.66 o
   3  11   7      162.64      156.96      6.13 o
   4  11   7      773.40      769.68     17.68 o
   5  11   7      123.15      112.99      6.64 o
   6  11   7      168.99      160.25      8.26 o
   7  11   7       38.33       33.02      6.69 o
  -5  12   7      238.64      251.05     17.35 o
  -4  12   7      281.22      279.82     18.00 o
  -3  12   7       81.60       84.15      6.57 o
  -2  12   7       57.77       59.52      4.79 o
  -1  12   7      143.78      150.79      6.66 o
   0  12   7      350.09      330.10     10.38 o
   1  12   7      129.45      119.05      6.19 o
   2  12   7       54.02       49.90      3.79 o
   3  12   7      105.92      106.00      8.68 o
   4  12   7      280.51      278.02      8.99 o
   5  12   7      233.33      243.47      9.83 o
   6  12   7       38.29       52.61      7.07 o
   7  12   7       29.37       53.11     10.65 o
  -5  13   7       13.01        2.51      6.44 o
  -4  13   7       14.36       18.11      7.28 o
  -3  13   7       39.19       47.01      8.49 o
  -2  13   7      138.26      132.38      8.63 o
  -1  13   7       92.48       85.34      5.34 o
   0  13   7       12.57       13.84      5.21 o
   1  13   7       86.96       78.98      5.66 o
   2  13   7      141.08      128.88      6.66 o
   3  13   7       39.45       41.43      3.91 o
   4  13   7       15.50        9.98      3.19 o
   5  13   7       11.19       10.52      3.96 o
   6  13   7        2.68        4.85      4.76 o
  -5  14   7       89.74       83.68     11.77 o
  -4  14   7      123.81      143.97     13.78 o
  -3  14   7      152.76      123.44     12.61 o
  -2  14   7       42.70       46.46      8.08 o
  -1  14   7      346.09      334.77     15.50 o
   0  14   7      139.95      143.57      7.17 o
   1  14   7      353.58      352.59     11.41 o
   2  14   7       37.91       42.13      4.49 o
   3  14   7      165.37      145.16      7.82 o
   4  14   7      120.98      123.97      6.33 o
   5  14   7       87.90      105.59      8.86 o
   6  14   7       20.27       24.54      8.76 o
  -5  15   7        5.17        5.26      7.21 o
  -4  15   7      166.37      186.23     16.23 o
  -3  15   7       41.21       36.51      9.01 o
  -2  15   7      307.71      309.57     13.86 o
  -1  15   7      116.35      119.62      8.68 o
   0  15   7      320.98      317.49     22.58 o
   1  15   7      134.59      136.50     17.07 o
   2  15   7      299.00      290.93     13.35 o
   3  15   7       35.16       47.45      4.33 o
   4  15   7      171.26      160.41      7.30 o
   5  15   7        8.69        9.13      5.62 o
   6  15   7       56.36       87.05     12.05 o
  -5  16   7        2.37        9.78      8.02 o
  -4  16   7       21.68       25.33      9.72 o
  -3  16   7        8.49        4.49      6.78 o
  -2  16   7        4.97       11.97      5.36 o
  -1  16   7        1.41        1.45      4.64 o
   0  16   7        8.28        5.60      7.11 o
   1  16   7        2.05        1.89      4.73 o
   2  16   7        5.24        0.58      4.89 o
   3  16   7        9.61       12.43      5.48 o
   4  16   7       21.26       17.76      4.72 o
   5  16   7        1.91        1.66      4.18 o
  -4  17   7       84.86      115.12     14.28 o
  -3  17   7        3.42       15.20      8.24 o
  -2  17   7       18.06       15.62      5.56 o
  -1  17   7       34.72       30.40      8.56 o
   0  17   7      202.56      195.60     11.72 o
   1  17   7       38.23       29.29      6.27 o
   2  17   7       15.59       17.46      5.78 o
   3  17   7        4.16        7.11      5.93 o
   4  17   7       83.55       71.85      8.45 o
  -4  18   7       17.70       15.39      9.41 o
  -3  18   7       68.14       77.58     12.70 o
  -2  18   7       28.45       31.52      9.94 o
  -1  18   7       94.00       86.73     10.84 o
   0  18   7      128.68      118.75     13.91 o
   1  18   7       82.09       83.09      8.88 o
   2  18   7       26.68       27.12      6.64 o
   3  18   7       68.16       85.36      9.09 o
  -3  19   7        1.66        5.95      9.48 o
  -2  19   7       42.20       45.52     11.58 o
  -1  19   7        5.89        9.41      5.74 o
   0  19   7        1.96        3.95     10.78 o
   1  19   7        6.05       13.20      6.47 o
   2  19   7       43.64       49.57     11.86 o
  -1  20   7       19.39       20.10     13.24 o
   0  20   7        3.77        5.25      5.83 o
   1  20   7       18.16        8.27      8.98 o
   0   0   8      313.00      253.91      8.31 o
   1   0   8       12.26       15.18      1.08 o
   2   0   8     4762.43     4940.00    100.81 o
   3   0   8      115.18      118.59      8.30 o
   4   0   8     2094.86     2071.28     53.58 o
   5   0   8       26.37       31.98      3.95 o
   6   0   8      715.80      674.83     20.60 o
   7   0   8      159.19      177.25     13.91 o
   8   0   8      218.88      216.36     16.70 o
  -8   1   8       46.57       42.92      8.67 o
  -7   1   8      175.18      180.29     13.57 o
  -6   1   8      267.21      274.60     10.91 o
  -5   1   8      110.93      100.89      6.01 o
  -4   1   8      168.08      168.01      7.27 o
  -3   1   8     1932.12     1941.26     71.53 o
  -2   1   8        4.79       17.80      3.50 o
  -1   1   8      663.98      621.93     12.24 o
   0   1   8      368.12      406.07      7.55 o
   1   1   8      691.81      651.75     14.40 o
   2   1   8        1.29        2.57      2.12 o
   3   1   8     1903.50     1990.94     51.73 o
   4   1   8      161.48      165.54     11.18 o
   5   1   8      104.97      103.35      5.83 o
   6   1   8      279.62      258.98     10.29 o
   7   1   8      154.24      142.46     12.89 o
   8   1   8       38.15       37.28      8.73 o
  -8   2   8       86.31      101.46     11.34 o
  -7   2   8       81.78       88.73      9.66 o
  -6   2   8      179.40      184.88     14.34 o
  -5   2   8        3.69        0.70      2.49 o
  -4   2   8      721.93      726.32     20.45 o
  -3   2   8      111.77      118.18      7.96 o
  -2   2   8      277.42      306.92      9.62 o
  -1   2   8      420.97      467.57     10.69 o
   0   2   8        9.40        5.25      1.19 o
   1   2   8      417.04      450.81     13.86 o
   2   2   8      315.57      355.08     11.16 o
   3   2   8      106.16      125.59      8.80 o
   4   2   8      662.08      667.24     21.04 o
   5   2   8        2.13        2.34      2.41 o
   6   2   8      177.25      171.08      7.92 o
   7   2   8       82.76       73.15     10.00 o
   8   2   8       77.04       87.77     11.49 o
  -8   3   8       41.28       42.95      8.42 o
  -7   3   8      743.63      744.50     34.65 o
  -6   3   8       43.49       51.17      4.95 o
  -5   3   8      327.86      322.66     11.94 o
  -4   3   8      718.66      749.23     21.39 o
  -3   3   8     2620.48     2624.52     54.66 o
  -2   3   8      985.27     1057.73     28.40 o
  -1   3   8     1632.20     1461.17     31.84 o
   0   3   8     2906.61     3033.63     54.07 o
   1   3   8     1732.74     1595.62     39.94 o
   2   3   8     1044.25     1119.27     29.78 o
   3   3   8     2638.30     2658.40     68.12 o
   4   3   8      688.30      723.79     22.18 o
   5   3   8      356.39      347.54     13.59 o
   6   3   8       53.03       61.05      4.55 o
   7   3   8      762.76      842.63     36.89 o
   8   3   8       43.49       36.32      8.64 o
  -7   4   8       44.62       45.37      7.49 o
  -6   4   8      298.40      292.52     11.57 o
  -5   4   8       74.84       69.13      5.02 o
  -4   4   8      594.16      567.16     17.06 o
  -3   4   8       80.59       83.88      3.81 o
  -2   4   8      907.69      877.32     18.35 o
  -1   4   8      579.62      544.29     11.07 o
   0   4   8     3514.34     3581.23     56.99 o
   1   4   8      630.58      582.04     25.17 o
   2   4   8      805.11      801.17     19.50 o
   3   4   8       66.40       60.72      4.72 o
   4   4   8      590.54      546.52     17.89 o
   5   4   8       58.72       52.73      3.55 o
   6   4   8      266.59      271.80     10.21 o
   7   4   8       45.99       52.52      8.98 o
   8   4   8      141.01      157.13     14.99 o
  -6   5   8       11.40       12.20      5.36 o
  -5   5   8       36.39       30.40      3.92 o
  -4   5   8       24.02       23.95      3.24 o
  -3   5   8      143.09      151.94      5.41 o
  -2   5   8      151.32      168.26      4.54 o
  -1   5   8      751.41      806.43     15.26 o
   0   5   8      252.08      263.23      6.72 o
   1   5   8      706.65      761.41     18.26 o
   2   5   8      154.40      170.46      6.13 o
   3   5   8      160.64      166.46      8.11 o
   4   5   8       21.70       21.31      3.08 o
   5   5   8       42.27       36.31      6.22 o
   6   5   8        9.65       12.62      2.48 o
   7   5   8       81.60       71.11     10.25 o
   8   5   8       11.77       10.78      7.03 o
  -6   6   8      475.53      455.80     22.35 o
  -5   6   8       32.09       31.90      6.07 o
  -4   6   8      592.74      601.41     26.90 o
  -3   6   8      173.69      165.64      7.36 o
  -2   6   8     2339.08     2228.52     40.09 o
  -1   6   8      229.02      216.34      5.60 o
   0   6   8     5018.53     5017.74    101.74 o
   1   6   8      257.09      248.11      6.33 o
   2   6   8     2330.31     2180.37     47.30 o
   3   6   8      157.77      154.12      6.35 o
   4   6   8      592.87      604.18     15.97 o
   5   6   8       45.94       44.85      4.31 o
   6   6   8      436.95      416.30     10.34 o
   7   6   8       21.98       20.45      5.50 o
   8   6   8      172.50      134.78     14.28 o
  -5   7   8      820.73      859.03     37.09 o
  -4   7   8      468.70      467.21     15.61 o
  -3   7   8      856.37      748.87     22.62 o
  -2   7   8      341.73      340.55      8.48 o
  -1   7   8     1511.44     1508.58     29.11 o
   0   7   8       46.96       46.23      2.50 o
   1   7   8     1599.59     1592.00     29.55 o
   2   7   8      371.41      384.53     11.14 o
   3   7   8      863.65      773.52     19.00 o
   4   7   8      441.01      458.89     13.19 o
   5   7   8      869.19      853.12     21.77 o
   6   7   8      172.42      170.34      8.10 o
   7   7   8      287.02      283.12     13.76 o
   8   7   8       10.85       11.02      7.43 o
  -5   8   8        0.99        9.57      5.54 o
  -4   8   8       11.95        6.55      3.31 o
  -3   8   8       87.84       88.87     11.34 o
  -2   8   8       44.12       45.46      3.70 o
  -1   8   8       61.11       61.58      5.68 o
   0   8   8       52.74       46.79      3.43 o
   1   8   8       58.97       63.31      3.63 o
   2   8   8       42.11       41.08      3.09 o
   3   8   8       92.35       90.41      5.28 o
   4   8   8       11.18        6.82      3.08 o
   5   8   8        0.45        0.11      2.90 o
   6   8   8       39.79       40.35      6.52 o
   7   8   8       26.48       27.51      6.04 o
   8   8   8        6.27       20.07      8.64 o
  -5   9   8      411.97      438.38     23.03 o
  -4   9   8      223.78      217.96      9.97 o
  -3   9   8      711.95      658.59     20.72 o
  -2   9   8        0.64        1.75      1.88 o
  -1   9   8     1127.11     1139.30     24.93 o
   0   9   8      340.92      339.94     10.02 o
   1   9   8     1036.64     1021.13     24.84 o
   2   9   8        0.70        0.45      1.98 o
   3   9   8      716.36      649.37     14.82 o
   4   9   8      211.37      202.72      8.31 o
   5   9   8      406.41      421.28     13.26 o
   6   9   8       63.65       57.81      5.47 o
   7   9   8      112.97      124.01     10.41 o
  -5  10   8      113.58      113.73     11.37 o
  -4  10   8      774.73      782.09     24.99 o
  -3  10   8      107.13      108.87      7.94 o
  -2  10   8      196.45      196.37      7.46 o
  -1  10   8      253.14      243.24      9.12 o
   0  10   8     1320.02     1344.06     30.45 o
   1  10   8      223.72      216.62      7.94 o
   2  10   8      219.62      208.70      6.75 o
   3  10   8       95.45      100.63      4.96 o
   4  10   8      795.65      811.73     20.79 o
   5  10   8      124.84      108.58      6.76 o
   6  10   8      205.26      206.79      9.37 o
   7  10   8       22.04       19.24      7.52 o
  -4  11   8       41.79       32.64      6.69 o
  -3  11   8      149.07      153.67      8.28 o
  -2  11   8       14.60       16.05      4.09 o
  -1  11   8      170.17      161.93      6.87 o
   0  11   8       99.78       92.37      5.53 o
   1  11   8      175.30      160.28      6.83 o
   2  11   8       14.72       18.64      2.85 o
   3  11   8      133.41      124.07      5.68 o
   4  11   8       43.04       48.45      4.72 o
   5  11   8       30.85       29.13      4.46 o
   6  11   8        7.66        5.35      4.76 o
   7  11   8       13.57       15.96      5.81 o
  -4  12   8      349.69      374.07     23.38 o
  -3  12   8       39.53       46.11      5.40 o
  -2  12   8      149.27      150.71      7.32 o
  -1  12   8      150.93      154.86      7.30 o
   0  12   8      131.12      148.86      6.93 o
   1  12   8      155.06      157.79      7.05 o
   2  12   8      143.40      143.68      5.87 o
   3  12   8       38.85       38.76      3.71 o
   4  12   8      341.05      339.17     10.32 o
   5  12   8       25.02       18.37      4.18 o
   6  12   8       73.21       89.41      8.54 o
   7  12   8        0.71       -2.29      7.46 o
  -4  13   8       25.89       28.02      8.30 o
  -3  13   8      396.83      402.55     14.97 o
  -2  13   8       42.31       38.92      4.33 o
  -1  13   8      747.51      721.86     23.67 o
   0  13   8      174.61      170.33      7.49 o
   1  13   8      771.50      743.29     19.11 o
   2  13   8       53.72       47.64      4.41 o
   3  13   8      359.21      362.26     10.62 o
   4  13   8       27.62       27.13      3.87 o
   5  13   8      244.36      271.34     13.51 o
   6  13   8        9.70        9.21      5.56 o
  -4  14   8       13.35       25.02      8.45 o
  -3  14   8       62.51       67.95     10.28 o
  -2  14   8       32.89       37.56      8.36 o
  -1  14   8       62.47       55.38      4.96 o
   0  14   8       11.13       12.01      3.50 o
   1  14   8       55.19       54.43      8.16 o
   2  14   8       38.95       35.61      3.76 o
   3  14   8       68.01       68.94      4.83 o
   4  14   8       13.98       20.87      3.78 o
   5  14   8        5.04        8.97      5.22 o
   6  14   8       10.11       17.62      8.58 o
  -4  15   8        6.36        9.54      7.65 o
  -3  15   8       22.14       25.11      8.67 o
  -2  15   8       10.15       -3.50      6.97 o
  -1  15   8      171.40      165.77     10.15 o
   0  15   8       45.05       50.47      6.40 o
   1  15   8      164.17      169.97      8.06 o
   2  15   8       11.66        9.90      3.28 o
   3  15   8       29.89       38.42      4.22 o
   4  15   8        7.01        0.42      3.91 o
   5  15   8        9.11       15.87      5.47 o
  -4  16   8      120.03      147.59     14.93 o
  -3  16   8       31.26       29.08      8.83 o
  -2  16   8       72.36       60.98     10.96 o
  -1  16   8        8.52        6.87      5.54 o
   0  16   8      241.96      229.99     12.35 o
   1  16   8        6.48        9.59      5.11 o
   2  16   8       84.59       90.57      9.23 o
   3  16   8       32.45       25.05      4.66 o
   4  16   8      122.78      133.76      8.30 o
   5  16   8       24.47       26.66      8.86 o
  -4  17   8        1.73        9.26      8.58 o
  -3  17   8       65.67       77.89     11.86 o
  -2  17   8       19.22        8.61      8.27 o
  -1  17   8       61.18       64.94      7.68 o
   0  17   8        4.63       10.89      7.91 o
   1  17   8       70.47       77.44      8.50 o
   2  17   8       18.54       14.10      5.84 o
   3  17   8       58.29       52.04      7.54 o
   4  17   8        0.83       -8.50      8.50 o
  -3  18   8        1.24       -4.18      7.74 o
  -2  18   8        0.16        8.64      8.39 o
  -1  18   8        2.03       -1.07      6.84 o
   0  18   8       16.86       14.90      5.95 o
   1  18   8        2.03       -2.57     10.84 o
   2  18   8        0.59       -9.63      9.63 o
   3  18   8        1.19       -1.23      5.08 o
  -2  19   8       19.38       18.70     10.19 o
  -1  19   8       32.44       27.00     10.84 o
   0  19   8        6.81       10.79      6.75 o
   1  19   8       35.92       46.76      7.68 o
   2  19   8       15.99       21.21      7.85 o
   0  20   8        8.34       10.50      9.10 o
   1  20   8        3.73       13.97      8.48 o
   1   0   9        0.07        0.04      1.14 o
   2   0   9       17.17       18.02      1.74 o
   3   0   9      268.94      283.25     14.38 o
   4   0   9       27.31       34.00      5.51 o
   5   0   9       18.89       20.19      4.72 o
   6   0   9       13.77       16.66      3.64 o
   7   0   9        6.57       10.19      5.98 o
   8   0   9        0.19       -0.84      5.79 o
  -8   1   9       25.60       11.77      6.56 o
  -7   1   9      652.01      581.19     28.75 o
  -6   1   9      171.08      167.20      8.77 o
  -5   1   9      480.58      502.53     15.85 o
  -4   1   9      240.05      238.94      9.30 o
  -3   1   9     3108.77     3040.23    109.78 o
  -2   1   9     1049.62     1013.66     26.86 o
  -1   1   9     2815.67     2815.98     50.84 o
   0   1   9       15.98       13.00      1.27 o
   1   1   9     2862.04     2880.58     58.88 o
   2   1   9     1039.01     1013.42     22.22 o
   3   1   9     3132.09     3107.27     79.11 o
   4   1   9      236.52      248.50     14.26 o
   5   1   9      438.90      458.04     15.42 o
   6   1   9      182.37      189.23      8.46 o
   7   1   9      673.62      622.81     29.65 o
   8   1   9       23.37       20.10      7.52 o
  -8   2   9      115.32      124.26     12.51 o
  -7   2   9       27.00       30.04      7.40 o
  -6   2   9      424.94      408.66     21.10 o
  -5   2   9       42.91       34.99      4.14 o
  -4   2   9     1049.90     1019.39     27.76 o
  -3   2   9      471.98      407.63     18.02 o
  -2   2   9     2404.62     2319.72     58.99 o
  -1   2   9      629.54      710.30     13.63 o
   0   2   9      514.46      418.37      8.93 o
   1   2   9      559.70      660.16     19.78 o
   2   2   9     2437.14     2353.58     60.44 o
   3   2   9      434.69      401.57     14.34 o
   4   2   9      958.42      959.69     28.48 o
   5   2   9       50.52       52.21      9.28 o
   6   2   9      416.29      418.43     14.28 o
   7   2   9       30.80       32.33      7.59 o
   8   2   9      121.53      118.50     12.88 o
  -8   3   9        5.80        2.94      5.95 o
  -7   3   9        0.09        7.49      5.57 o
  -6   3   9      281.36      262.46     11.15 o
  -5   3   9       40.93       39.04      4.37 o
  -4   3   9      149.31      159.49      7.49 o
  -3   3   9      196.73      200.80     11.09 o
  -2   3   9      632.94      644.23     17.53 o
  -1   3   9      153.46      154.35      4.23 o
   0   3   9        4.71        9.77      1.55 o
   1   3   9      129.10      129.47      6.01 o
   2   3   9      626.76      618.02     18.81 o
   3   3   9      201.90      213.07      8.81 o
   4   3   9      159.26      174.11      8.30 o
   5   3   9       43.33       45.90      3.50 o
   6   3   9      270.08      278.00     10.59 o
   7   3   9        0.14       -1.36      4.99 o
   8   3   9        4.85        5.91      6.47 o
  -6   4   9      329.65      321.56     12.63 o
  -5   4   9      112.67      109.82      6.39 o
  -4   4   9      239.31      255.82      9.79 o
  -3   4   9      142.26      156.79      8.35 o
  -2   4   9      719.74      704.90     19.11 o
  -1   4   9     2073.25     2161.63     44.05 o
   0   4   9      374.14      371.95      8.34 o
   1   4   9     1970.26     2020.93     54.59 o
   2   4   9      699.43      678.72     16.70 o
   3   4   9      117.84      125.28      6.89 o
   4   4   9      241.07      262.47     10.68 o
   5   4   9       95.21       89.53      6.65 o
   6   4   9      322.83      324.13     15.94 o
   7   4   9       58.07       56.12      9.10 o
   8   4   9       76.38       84.76     11.58 o
  -6   5   9      226.20      219.51     14.41 o
  -5   5   9      711.67      714.46     31.55 o
  -4   5   9      353.93      347.96     12.45 o
  -3   5   9     1673.38     1646.73     43.14 o
  -2   5   9      384.77      352.60     11.21 o
  -1   5   9     4678.28     4585.61     82.51 o
   0   5   9        5.57        2.55      1.52 o
   1   5   9     4891.34     4798.22     96.63 o
   2   5   9      418.46      374.87     10.37 o
   3   5   9     1659.81     1643.87     36.50 o
   4   5   9      407.00      387.31     11.29 o
   5   5   9      735.27      723.60     23.00 o
   6   5   9      216.11      218.17      7.68 o
   7   5   9      330.24      343.73     21.04 o
   8   5   9       20.33       12.57      4.95 o
  -6   6   9      122.10      127.77     11.31 o
  -5   6   9       60.71       48.06      7.40 o
  -4   6   9       41.07       39.89      6.50 o
  -3   6   9       22.50       25.44      3.54 o
  -2   6   9       90.33       92.48      5.62 o
  -1   6   9       75.54       69.59      3.23 o
   0   6   9      522.75      493.00     10.50 o
   1   6   9       78.61       77.62      3.52 o
   2   6   9      126.29      120.64      5.78 o
   3   6   9       17.63       20.22      4.32 o
   4   6   9       32.53       33.29      3.69 o
   5   6   9       65.90       64.47      4.93 o
   6   6   9      122.36      117.48      6.74 o
   7   6   9       68.18       67.08     12.77 o
   8   6   9       21.56       27.84      8.67 o
  -6   7   9       40.61       33.04      7.43 o
  -5   7   9       38.80       39.64      6.94 o
  -4   7   9       52.52       40.29      6.57 o
  -3   7   9      634.04      614.01     19.32 o
  -2   7   9      367.70      368.23     10.55 o
  -1   7   9      429.06      451.53     11.87 o
   0   7   9      462.93      477.70     14.97 o
   1   7   9      452.09      470.58     10.66 o
   2   7   9      401.67      376.33     10.79 o
   3   7   9      657.19      632.65     16.35 o
   4   7   9       50.82       47.33      4.15 o
   5   7   9       43.51       46.37      4.55 o
   6   7   9       36.88       38.33      3.80 o
   7   7   9      104.36       90.35      8.20 o
   8   7   9        4.81        8.95      6.78 o
  -5   8   9       77.39       69.87      8.70 o
  -4   8   9      462.33      506.88     24.65 o
  -3   8   9      176.49      177.65      8.86 o
  -2   8   9      721.94      696.83     16.47 o
  -1   8   9      542.82      515.16     13.26 o
   0   8   9     1800.91     1762.82     38.35 o
   1   8   9      543.84      516.30     11.76 o
   2   8   9      633.72      603.57     14.11 o
   3   8   9      210.25      204.56      7.63 o
   4   8   9      500.34      503.38     14.45 o
   5   8   9       68.60       66.23      5.27 o
   6   8   9      321.37      321.23     11.64 o
   7   8   9       38.58       38.46      6.60 o
  -5   9   9      363.41      325.09     19.71 o
  -4   9   9       34.21       36.05      7.09 o
  -3   9   9      142.11      149.17      8.19 o
  -2   9   9       58.12       65.31      5.43 o
  -1   9   9      343.43      321.39     11.50 o
   0   9   9       14.09       11.95      2.74 o
   1   9   9      352.77      318.36      8.52 o
   2   9   9       48.12       49.10      3.49 o
   3   9   9      126.30      132.08      6.34 o
   4   9   9       27.16       31.80      7.15 o
   5   9   9      359.12      334.69     11.60 o
   6   9   9       40.18       56.24      5.48 o
   7   9   9       41.72       33.06     12.77 o
  -5  10   9        8.04        4.83      5.60 o
  -4  10   9       60.23       57.60      8.52 o
  -3  10   9      133.76      135.64     13.72 o
  -2  10   9      103.19      106.86     25.24 o
  -1  10   9      359.37      368.78     10.56 o
   0  10   9       80.05       81.93      4.78 o
   1  10   9      341.58      324.61     10.38 o
   2  10   9       89.82      105.30      4.87 o
   3  10   9      144.15      139.41      5.84 o
   4  10   9       57.51       64.89      6.94 o
   5  10   9        5.37        6.90      3.51 o
   6  10   9        3.67        6.95      4.90 o
   7  10   9        9.25       13.58      5.50 o
  -3  11   9      566.39      585.34     18.66 o
  -2  11   9       80.47       68.99      6.09 o
  -1  11   9      202.75      226.09      8.34 o
   0  11   9      210.18      238.40      8.52 o
   1  11   9      251.00      260.70      8.91 o
   2  11   9       69.07       69.39      4.24 o
   3  11   9      532.76      523.33     13.32 o
   4  11   9       68.41       71.54      5.84 o
   5  11   9      345.49      344.66     15.17 o
   6  11   9       37.87       46.64      6.85 o
   7  11   9       87.64       89.07     12.82 o
  -4  12   9      271.30      300.96     17.88 o
  -3  12   9      140.15      111.91     27.44 o
  -2  12   9      261.28      240.73     10.70 o
  -1  12   9       40.86       45.68      4.16 o
   0  12   9      227.92      227.84      8.51 o
   1  12   9       43.67       51.36      5.00 o
   2  12   9      236.49      203.12      7.20 o
   3  12   9      135.75      129.60      5.86 o
   4  12   9      284.55      274.91     11.21 o
   5  12   9       23.68       24.99      4.61 o
   6  12   9       78.26       81.41     10.31 o
  -4  13   9        4.18       11.77      6.56 o
  -3  13   9       33.67       29.29      5.36 o
  -2  13   9       57.45       51.77      5.88 o
  -1  13   9       34.83       36.01      4.18 o
   0  13   9       70.85       66.46      5.25 o
   1  13   9       32.85       30.39      4.08 o
   2  13   9       52.99       49.46      4.24 o
   3  13   9       35.99       39.21      3.98 o
   4  13   9        4.12        4.75      3.61 o
   5  13   9       13.99        9.72      8.10 o
   6  13   9       11.39       22.15      6.38 o
  -3  14   9      101.46       96.23     11.43 o
  -2  14   9      129.10      121.92     17.86 o
  -1  14   9       33.16       34.07      5.72 o
   0  14   9      824.64      849.46     21.74 o
   1  14   9       25.89       30.11      4.98 o
   2  14   9      136.66      120.69      6.63 o
   3  14   9      103.73      103.94      5.73 o
   4  14   9      221.11      224.02     12.77 o
   5  14   9       21.85       36.27      6.78 o
   6  14   9       31.85       37.62      9.85 o
  -3  15   9       98.32       95.39     12.30 o
  -2  15   9        1.91       -0.59      7.21 o
  -1  15   9      199.57      191.53     10.90 o
   0  15   9       62.44       66.83      5.58 o
   1  15   9      214.73      207.73      8.80 o
   2  15   9        3.02        0.42      2.81 o
   3  15   9      100.17      103.52      6.92 o
   4  15   9       19.49       27.67      4.95 o
   5  15   9       33.77       38.86      7.05 o
  -3  16   9       19.30       44.65     10.09 o
  -2  16   9       18.16       10.53      8.61 o
  -1  16   9        1.37       -6.16      6.16 o
   0  16   9        0.03       -2.76      4.70 o
   1  16   9        1.20       -4.33      4.33 o
   2  16   9       17.55       14.53      4.15 o
   3  16   9       19.80       17.47      4.64 o
   4  16   9        1.42        5.53      4.35 o
   5  16   9        4.06        3.87      7.43 o
  -3  17   9       17.99       14.68      8.86 o
  -2  17   9       46.80       44.38     10.75 o
  -1  17   9       99.56      114.59     13.41 o
   0  17   9       38.07       44.80      8.64 o
   1  17   9       98.30      103.67     10.78 o
   2  17   9       52.95       57.62      7.88 o
   3  17   9       13.76       12.39      6.05 o
   4  17   9        0.10        6.66      7.65 o
  -3  18   9       27.18       23.94     10.56 o
  -2  18   9       49.40       55.65     12.05 o
  -1  18   9       20.86       33.81     10.31 o
   0  18   9       71.03       77.51     12.02 o
   1  18   9       22.17       15.52      6.26 o
   2  18   9       42.16       38.61      7.35 o
   3  18   9       25.93       25.14     10.37 o
  -2  19   9        1.31        4.12      9.32 o
  -1  19   9       21.04       21.74     10.53 o
   0  19   9        3.64        0.01      5.89 o
   1  19   9       24.12       27.81      7.15 o
   2  19   9        1.15       -6.81      6.81 o
   0   0  10      368.99      467.71     14.07 o
   1   0  10     1428.87     1361.80     22.58 o
   2   0  10      785.67      773.91     17.60 o
   3   0  10     2186.17     2112.42     77.27 o
   4   0  10      458.32      482.15     22.51 o
   5   0  10     1016.34      987.73     28.21 o
   6   0  10      371.72      379.01     13.80 o
   7   0  10      177.92      175.15     12.08 o
   8   0  10       57.52       69.77     10.62 o
  -8   1  10       46.45       54.07      9.82 o
  -7   1  10       50.19       48.52      5.47 o
  -6   1  10      322.45      324.28     12.27 o
  -5   1  10       72.56       77.66      5.57 o
  -4   1  10      155.25      171.69     11.65 o
  -3   1  10      156.03      164.92     10.69 o
  -2   1  10     1051.72     1033.74     28.89 o
  -1   1  10       36.40       32.78      1.77 o
   0   1  10       10.43        8.98      1.27 o
   1   1  10       36.60       32.67      2.30 o
   2   1  10     1038.76     1003.41     22.42 o
   3   1  10      173.58      167.36      7.74 o
   4   1  10      163.83      183.00     11.90 o
   5   1  10       78.25       76.56      5.36 o
   6   1  10      290.53      277.39     11.53 o
   7   1  10       52.12       62.50      5.61 o
   8   1  10       54.02       49.43      9.48 o
  -8   2  10       19.34       21.24      7.62 o
  -7   2  10      148.54      154.19      8.56 o
  -6   2  10      210.79      190.58      9.39 o
  -5   2  10      185.09      172.64      8.11 o
  -4   2  10       89.20      100.38      6.06 o
  -3   2  10      309.35      300.53     15.00 o
  -2   2  10      113.13      114.52      5.31 o
  -1   2  10       56.84       69.35      2.98 o
   0   2  10      459.35      629.85     12.77 o
   1   2  10       42.63       54.93      3.28 o
   2   2  10      118.87      127.68      6.47 o
   3   2  10      317.71      303.21     11.27 o
   4   2  10       98.59      105.57     14.93 o
   5   2  10      163.63      156.44      7.69 o
   6   2  10      211.16      209.34      9.27 o
   7   2  10      144.36      139.18     12.39 o
   8   2  10       23.57       24.46      8.58 o
  -7   3  10       38.56       39.89      8.28 o
  -6   3  10      579.63      542.38     18.59 o
  -5   3  10       73.65       88.73      5.96 o
  -4   3  10      308.79      322.50     11.80 o
  -3   3  10      162.35      173.16     10.01 o
  -2   3  10     2873.60     2708.50     98.52 o
  -1   3  10     1111.98     1156.47     22.27 o
   0   3  10     1744.74     1768.90     32.57 o
   1   3  10     1163.94     1220.11     26.42 o
   2   3  10     2860.82     2812.83     71.65 o
   3   3  10      144.83      149.07      7.69 o
   4   3  10      320.89      345.57     13.02 o
   5   3  10       81.85       92.71      7.77 o
   6   3  10      585.60      593.25     18.41 o
   7   3  10       34.48       43.46      4.69 o
   8   3  10      152.96      155.06     15.02 o
  -6   4  10       17.65       21.70      7.39 o
  -5   4  10      322.71      326.35     14.64 o
  -4   4  10       41.22       41.36      4.08 o
  -3   4  10      426.83      401.11     17.06 o
  -2   4  10      964.29      916.25     35.43 o
  -1   4  10     1093.22     1060.59     19.60 o
   0   4  10      552.49      563.40     11.80 o
   1   4  10      993.49      952.40     22.96 o
   2   4  10      967.73      939.30     21.81 o
   3   4  10      400.05      349.47     12.98 o
   4   4  10       31.05       33.94      4.42 o
   5   4  10      312.92      292.46     12.51 o
   6   4  10       18.92       20.55      3.61 o
   7   4  10       86.75       81.82     10.68 o
   8   4  10        8.94       12.94      7.18 o
  -6   5  10       36.07       28.52      6.81 o
  -5   5  10      129.06      135.95     11.03 o
  -4   5  10       28.25       32.98      6.22 o
  -3   5  10       76.64       84.94      6.38 o
  -2   5  10       45.84       43.76      4.27 o
  -1   5  10      135.45      152.33      5.60 o
   0   5  10        9.75        8.37      1.78 o
   1   5  10      137.27      146.89      7.14 o
   2   5  10       56.12       57.05      3.91 o
   3   5  10       75.16       74.43      4.59 o
   4   5  10       22.32       23.84      3.35 o
   5   5  10      125.24      110.40     11.79 o
   6   5  10       41.82       35.45      3.53 o
   7   5  10       14.34       11.80      7.09 o
   8   5  10        5.73        2.35      6.16 o
  -6   6  10       18.58       19.26      6.75 o
  -5   6  10      334.90      352.04     18.84 o
  -4   6  10       37.35       39.64      6.75 o
  -3   6  10      617.74      626.48     27.92 o
  -2   6  10      265.89      263.23     10.03 o
  -1   6  10     1819.95     1795.50     37.56 o
   0   6  10      277.34      290.19      6.46 o
   1   6  10     1776.26     1725.05     39.28 o
   2   6  10      295.13      262.51     14.84 o
   3   6  10      658.08      629.94     16.37 o
   4   6  10       38.35       35.96      3.84 o
   5   6  10      299.59      310.50     10.85 o
   6   6  10       19.69       16.34      2.67 o
   7   6  10      226.36      226.97     12.41 o
   8   6  10       31.82       34.93      9.07 o
  -6   7  10      455.37      431.22     23.56 o
  -5   7  10      411.16      404.87     21.51 o
  -4   7  10      404.46      400.81     21.48 o
  -3   7  10      243.25      237.49     14.16 o
  -2   7  10     1352.03     1307.68     29.56 o
  -1   7  10      275.63      279.35     10.59 o
   0   7  10     1695.74     1706.11     37.18 o
   1   7  10      287.34      269.86      7.42 o
   2   7  10     1374.32     1313.82     29.93 o
   3   7  10      215.21      213.82      8.19 o
   4   7  10      424.24      430.77     12.82 o
   5   7  10      411.99      401.38     19.91 o
   6   7  10      446.10      431.78     10.98 o
   7   7  10       30.89       24.77      5.89 o
  -6   8  10       15.17       23.56      7.09 o
  -5   8  10       20.71       21.49      6.53 o
  -4   8  10       17.89       11.36      5.73 o
  -3   8  10       22.49       22.42      5.85 o
  -2   8  10      159.91      144.49      6.44 o
  -1   8  10      113.96      124.03      6.97 o
   0   8  10       22.54       22.97      3.62 o
   1   8  10      114.56      113.09      6.39 o
   2   8  10      162.88      152.53      6.63 o
   3   8  10       22.12       29.90      3.70 o
   4   8  10       19.11       23.03      6.21 o
   5   8  10       22.54       22.48      4.07 o
   6   8  10       16.03       20.31      2.69 o
   7   8  10        7.01       10.98      4.98 o
  -6   9  10      146.92      159.03     13.94 o
  -5   9  10      115.78      113.18     11.37 o
  -4   9  10      545.22      551.43     26.98 o
  -3   9  10      282.61      268.98     11.41 o
  -2   9  10      421.93      445.92     15.49 o
  -1   9  10       10.55        8.09      3.51 o
   0   9  10      456.77      482.48     13.03 o
   1   9  10       10.53        4.92      2.22 o
   2   9  10      433.12      439.39     11.02 o
   3   9  10      257.92      240.34      8.98 o
   4   9  10      557.96      547.21     15.71 o
   5   9  10      124.52      121.60      7.09 o
   6   9  10      145.81      148.45      9.66 o
   7   9  10       30.25       40.31      6.89 o
  -5  10  10      374.02      367.42     22.13 o
  -4  10  10       76.68       67.30      9.11 o
  -3  10  10      323.03      323.90     18.32 o
  -2  10  10      103.51      112.85      7.17 o
  -1  10  10      234.87      211.24     13.73 o
   0  10  10       32.87       33.74      3.65 o
   1  10  10      243.02      228.06      7.08 o
   2  10  10       94.55       87.30      4.59 o
   3  10  10      338.99      338.13     11.07 o
   4  10  10       81.35       78.71      5.62 o
   5  10  10      362.09      391.94     13.15 o
   6  10  10       35.51       40.57      6.69 o
   7  10  10       83.67      102.08     13.07 o
  -4  11  10       46.89       34.06      7.77 o
  -3  11  10       26.91       47.26      7.90 o
  -2  11  10      178.06      154.56     18.53 o
  -1  11  10      332.86      318.32     16.04 o
   0  11  10      351.14      330.76     10.50 o
   1  11  10      331.18      302.46      8.78 o
   2  11  10      175.62      170.94      6.89 o
   3  11  10       26.21       30.97      6.68 o
   4  11  10       40.19       37.39      4.70 o
   5  11  10       47.69       46.73      5.20 o
   6  11  10        9.42       12.75      5.52 o
  -4  12  10       31.09       13.38      7.15 o
  -3  12  10      197.61      182.78     14.28 o
  -2  12  10       45.70       49.64      5.78 o
  -1  12  10      489.18      480.70     16.59 o
   0  12  10      208.77      208.63      8.24 o
   1  12  10      449.06      447.50     13.51 o
   2  12  10       49.80       48.56      4.10 o
   3  12  10      207.88      217.26      7.79 o
   4  12  10       35.21       27.71      4.39 o
   5  12  10      117.94      127.66      9.44 o
   6  12  10        0.62        0.87      4.99 o
  -4  13  10      223.74      225.05     16.39 o
  -3  13  10       39.61       50.51      8.58 o
  -2  13  10      311.67      318.33     17.52 o
  -1  13  10      267.69      264.23     16.72 o
   0  13  10      328.95      332.11     11.72 o
   1  13  10      273.43      246.98      9.43 o
   2  13  10      283.49      296.19      9.32 o
   3  13  10       38.10       42.40      4.34 o
   4  13  10      224.82      253.85     29.01 o
   5  13  10       29.56       34.23      6.71 o
   6  13  10       90.57       92.35     12.45 o
  -3  14  10       15.13       12.42      7.46 o
  -2  14  10       16.83       18.15      4.94 o
  -1  14  10       10.41        6.21      4.86 o
   0  14  10        1.02        1.00      3.34 o
   1  14  10       11.45        8.57      3.53 o
   2  14  10       19.96       14.20      3.27 o
   3  14  10       14.30       13.56      3.49 o
   4  14  10       31.01       43.55      6.81 o
   5  14  10        7.41        9.52      5.35 o
  -3  15  10        5.43        1.64      6.56 o
  -2  15  10       41.36       34.68      8.95 o
  -1  15  10       28.57       35.30      5.93 o
   0  15  10      167.89      172.93      8.22 o
   1  15  10       29.91       41.10      4.89 o
   2  15  10       40.28       41.55      5.14 o
   3  15  10        6.57        5.26      3.85 o
   4  15  10       12.26       17.87      9.17 o
   5  15  10        1.00        6.16      7.52 o
  -3  16  10       83.87       87.37     12.60 o
  -2  16  10        2.40       -2.57      7.62 o
  -1  16  10      130.15      149.26     14.99 o
   0  16  10       23.00        8.58      7.20 o
   1  16  10      131.24      135.73      7.59 o
   2  16  10        1.95        2.82      3.63 o
   3  16  10       90.71       97.37      8.47 o
   4  16  10       13.44       15.20      4.98 o
  -3  17  10       15.47       16.57      8.92 o
  -2  17  10       28.15       27.56      9.79 o
  -1  17  10       20.39       22.42      9.07 o
   0  17  10       24.14       45.52     10.03 o
   1  17  10       21.49       18.40      5.88 o
   2  17  10       34.14       29.91      7.79 o
   3  17  10       11.91        3.03      5.95 o
   4  17  10       35.40       49.18      9.85 o
  -2  18  10        9.01       10.40      9.66 o
  -1  18  10        4.78       25.82      9.66 o
   0  18  10        4.13       12.32      8.61 o
   1  18  10        5.39        3.77      5.80 o
   2  18  10        8.77        2.84     11.83 o
   3  18  10       14.58       19.01      8.83 o
  -1  19  10        8.88       16.41     10.31 o
   0  19  10       14.22       11.89      9.75 o
   1  19  10        7.15        1.24      8.21 o
   1   0  11        5.88        9.62      1.68 o
   2   0  11      513.20      552.22     25.41 o
   3   0  11        0.46        1.95      3.78 o
   4   0  11       26.96       27.16      6.04 o
   5   0  11       10.82       11.46      3.36 o
   6   0  11        2.91        6.80      4.74 o
   7   0  11       23.85       26.46      7.03 o
   8   0  11       58.69       50.85     10.06 o
  -8   1  11       97.95      108.34     12.45 o
  -7   1  11       86.91       85.22      6.96 o
  -6   1  11      773.51      779.73     31.34 o
  -5   1  11       47.88       46.05      4.71 o
  -4   1  11      655.93      705.24     29.23 o
  -3   1  11      213.34      200.76     12.77 o
  -2   1  11     2115.20     2072.59     53.42 o
  -1   1  11      120.07      126.72      4.08 o
   0   1  11      990.50     1020.95     17.56 o
   1   1  11       98.77      103.52      3.87 o
   2   1  11     2143.32     2095.82     54.67 o
   3   1  11      224.60      242.78      9.74 o
   4   1  11      620.87      634.34     29.13 o
   5   1  11       47.84       50.92      6.58 o
   6   1  11      786.17      752.09     23.43 o
   7   1  11       96.10       90.92      8.22 o
   8   1  11      100.21       99.26     12.11 o
  -8   2  11       22.10       31.65      8.45 o
  -7   2  11      200.38      198.45     10.41 o
  -6   2  11       10.44       14.56      3.89 o
  -5   2  11      569.91      546.03     17.89 o
  -4   2  11      241.91      241.11     13.29 o
  -3   2  11      951.62      944.52     35.13 o
  -2   2  11      628.44      605.37     17.20 o
  -1   2  11     1594.74     1562.07     33.13 o
   0   2  11      932.32      913.02     17.84 o
   1   2  11     1536.72     1519.69     28.91 o
   2   2  11      581.51      587.03     18.32 o
   3   2  11      850.80      834.46     25.40 o
   4   2  11      226.32      210.50     10.49 o
   5   2  11      532.58      553.31     26.45 o
   6   2  11       14.74       11.82      4.94 o
   7   2  11      213.58      212.44      9.91 o
   8   2  11       27.92       38.21      9.44 o
  -7   3  11       30.52       24.09      6.56 o
  -6   3  11       28.61       30.24      4.66 o
  -5   3  11       13.39       14.02      3.56 o
  -4   3  11      122.60      131.24      7.06 o
  -3   3  11       12.89       15.14      4.24 o
  -2   3  11       60.52       49.78      3.69 o
  -1   3  11       51.58       54.78      2.75 o
   0   3  11       33.44       26.34      2.20 o
   1   3  11       54.54       56.70      3.51 o
   2   3  11       61.57       50.86      3.64 o
   3   3  11       15.23       12.81      3.55 o
   4   3  11      137.74      140.55     11.52 o
   5   3  11       11.04        9.86      4.82 o
   6   3  11       26.31       29.48      4.25 o
   7   3  11       29.77       27.98      4.45 o
   8   3  11        1.06       -0.90      6.56 o
  -7   4  11      140.56      134.09     12.05 o
  -6   4  11       33.01       23.47      6.10 o
  -5   4  11      113.71      131.73      7.47 o
  -4   4  11      244.31      234.46      9.43 o
  -3   4  11      450.87      446.01     19.72 o
  -2   4  11      124.39      136.43      8.61 o
  -1   4  11      390.31      401.86      8.88 o
   0   4  11      313.72      295.74      7.32 o
   1   4  11      368.54      363.97     10.52 o
   2   4  11      106.14      106.58      5.28 o
   3   4  11      441.22      445.18     14.67 o
   4   4  11      223.79      205.57      9.80 o
   5   4  11      120.41      121.34      7.83 o
   6   4  11       34.89       39.66      4.45 o
   7   4  11      141.49      139.94      7.81 o
   8   4  11       25.51       26.51      8.24 o
  -7   5  11       35.02       21.37      7.00 o
  -6   5  11      431.17      433.68     22.63 o
  -5   5  11       39.38       28.52      6.26 o
  -4   5  11      655.54      645.94     28.88 o
  -3   5  11      201.42      199.60     12.89 o
  -2   5  11     2878.56     2755.46     71.16 o
  -1   5  11      180.80      179.19      5.33 o
   0   5  11     1595.24     1613.90     30.26 o
   1   5  11      198.14      186.55      6.96 o
   2   5  11     2946.56     2835.21     59.76 o
   3   5  11      227.59      215.34      7.89 o
   4   5  11      666.33      639.82     17.10 o
   5   5  11       41.15       40.79      4.32 o
   6   5  11      425.67      423.11     12.53 o
   7   5  11       37.83       42.15      4.31 o
  -7   6  11       53.95       60.95      9.51 o
  -6   6  11       67.76       59.03      8.83 o
  -5   6  11       43.25       35.15      6.94 o
  -4   6  11        2.76        6.01      5.14 o
  -3   6  11       49.44       65.62      7.62 o
  -2   6  11       67.71       71.08      8.39 o
  -1   6  11      436.53      408.83     13.82 o
   0   6  11       68.70       71.32      3.42 o
   1   6  11      445.89      406.84     14.04 o
   2   6  11       66.85       63.57      5.04 o
   3   6  11       70.54       65.84      5.31 o
   4   6  11        4.25        4.06      2.69 o
   5   6  11       39.64       44.53      4.57 o
   6   6  11       66.05       62.51      5.12 o
   7   6  11       58.14       56.07      5.84 o
  -6   7  11       49.75       60.79      9.51 o
  -5   7  11       30.59       26.69      6.91 o
  -4   7  11      133.43      136.45     11.83 o
  -3   7  11      307.84      292.95     17.20 o
  -2   7  11      725.73      688.77     22.30 o
  -1   7  11      175.15      173.31     18.28 o
   0   7  11      782.71      775.81     16.18 o
   1   7  11      160.59      162.51      6.67 o
   2   7  11      774.03      761.95     18.62 o
   3   7  11      332.86      315.12     10.24 o
   4   7  11      134.34      146.20      7.17 o
   5   7  11       25.50       23.78      4.58 o
   6   7  11       57.16       63.94      4.46 o
   7   7  11        3.21        5.84      6.33 o
  -6   8  11       37.60       43.35      8.76 o
  -5   8  11      274.12      270.54     17.66 o
  -4   8  11       73.35       75.66      9.32 o
  -3   8  11      399.69      416.17     15.54 o
  -2   8  11      168.88      163.17     12.58 o
  -1   8  11      746.89      697.01     20.77 o
   0   8  11      104.69      112.30      4.57 o
   1   8  11      690.75      647.30     14.58 o
   2   8  11      197.82      197.06      7.70 o
   3   8  11      419.48      445.52     24.50 o
   4   8  11       80.16       81.69      5.48 o
   5   8  11      274.75      279.50     10.54 o
   6   8  11       31.95       27.49      3.76 o
   7   8  11      155.02      160.49     11.05 o
  -6   9  11      154.67      128.89     12.95 o
  -5   9  11       41.08       42.74      8.02 o
  -4   9  11      255.93      256.34     16.52 o
  -3   9  11       72.58       68.17      8.86 o
  -2   9  11      318.17      325.06     17.79 o
  -1   9  11      216.77      214.86      9.77 o
   0   9  11       53.63       48.29      4.77 o
   1   9  11      207.84      207.35      6.82 o
   2   9  11      314.07      292.46     10.62 o
   3   9  11       70.16       71.20      5.25 o
   4   9  11      248.16      247.12     10.22 o
   5   9  11       36.39       37.76      4.76 o
   6   9  11      156.01      141.48     10.12 o
   7   9  11       15.29       18.61      8.55 o
  -6  10  11        6.92        8.61      6.84 o
  -5  10  11       24.22       31.96      8.02 o
  -3  10  11       86.43       97.10     10.13 o
  -2  10  11        2.10        6.57      4.16 o
  -1  10  11       75.66       83.23      6.26 o
   0  10  11        3.31        3.67      2.76 o
   1  10  11       65.61       53.88      3.75 o
   2  10  11        2.45        2.81      2.48 o
   3  10  11       89.79       99.67     11.02 o
   4  10  11       42.43       48.84      6.70 o
   5  10  11       26.07       31.30      6.06 o
   6  10  11        7.12       11.23      2.71 o
  -4  11  11      414.46      381.13     21.95 o
  -3  11  11       53.35       40.91      8.18 o
  -2  11  11      225.37      260.43     11.28 o
  -1  11  11      222.43      218.68     14.00 o
   0  11  11      252.10      249.75     11.22 o
   1  11  11      204.36      196.13      6.90 o
   2  11  11      187.84      209.67      7.56 o
   3  11  11       43.96       43.00      4.54 o
   4  11  11      393.17      395.36     13.23 o
   5  11  11       23.75       32.41      6.19 o
   6  11  11      175.44      198.79     13.37 o
  -5  12  11      108.10      104.59     12.30 o
  -4  12  11        8.79       -0.34      5.85 o
  -3  12  11      237.20      235.53     16.08 o
  -2  12  11        2.93        4.91      3.89 o
  -1  12  11      203.88      196.84     10.25 o
   0  12  11       19.36       17.01      5.73 o
   1  12  11      184.89      200.62      7.26 o
   2  12  11        3.03        1.55      2.75 o
   3  12  11      254.76      258.49     10.13 o
   4  12  11        6.51        1.61      4.75 o
   5  12  11      108.90      118.66      9.51 o
   6  12  11        4.28       10.44      7.56 o
  -5  13  11        1.38        9.75      7.65 o
  -4  13  11        0.98        2.97      6.63 o
  -3  13  11        1.25       -1.61      6.35 o
  -2  13  11        0.90        1.53      4.04 o
  -1  13  11       26.75       25.01      5.21 o
   0  13  11        2.95       10.39      4.28 o
   1  13  11       24.32       16.91      3.28 o
   2  13  11        0.65        2.03      2.85 o
   3  13  11        1.88        0.44      3.00 o
   4  13  11        1.35        4.87      4.88 o
   5  13  11        1.97       -0.83      4.87 o
  -3  14  11      176.97      183.63     14.84 o
  -2  14  11       46.76       57.75      6.66 o
  -1  14  11      245.52      250.63     23.24 o
   0  14  11        6.07        3.81      4.36 o
   1  14  11      239.41      237.38      8.26 o
   2  14  11       45.09       48.30      4.46 o
   3  14  11      193.62      190.28      9.82 o
   4  14  11       23.84       20.91      6.01 o
   5  14  11       47.94       61.63      8.15 o
  -2  15  11      126.53      121.11     13.66 o
  -1  15  11        5.33       12.41      4.97 o
   0  15  11      300.67      306.51     13.74 o
   1  15  11        4.21        1.78      4.87 o
   2  15  11      134.78      130.99      8.64 o
   3  15  11       33.85       37.68      5.26 o
   4  15  11       24.96       36.12      6.63 o
   5  15  11       12.40        9.69      8.33 o
  -2  16  11        3.10       -7.06      7.46 o
  -1  16  11        0.22       -6.04      6.04 o
   0  16  11        0.90        4.64      7.37 o
   1  16  11        0.25        0.43      3.79 o
   2  16  11        3.58        1.66      3.99 o
   3  16  11        5.62       13.53      4.69 o
   4  16  11        1.39        3.10      7.34 o
  -2  17  11       14.23       17.31      9.75 o
  -1  17  11       21.78       25.92      9.29 o
   0  17  11       92.93       83.93     13.04 o
   1  17  11       23.98       29.42      6.81 o
   2  17  11       14.64       21.64      6.64 o
   3  17  11       39.14       40.95      5.94 o
  -2  18  11       16.32       20.72     10.75 o
  -1  18  11       34.54       33.13     10.75 o
   0  18  11        2.10        6.63      8.33 o
   1  18  11       32.65       38.58     10.78 o
   2  18  11       16.72       18.13      6.82 o
   0   0  12     1399.99     1401.40     30.39 o
   1   0  12        5.16       15.74      3.10 o
   2   0  12      403.88      359.38     12.60 o
   3   0  12      527.51      507.44     23.23 o
   4   0  12      656.05      668.05     29.44 o
   5   0  12      896.19      897.99     26.64 o
   6   0  12      223.85      218.86     10.22 o
   7   0  12      132.96      137.60      8.44 o
  -7   1  12      117.87      129.73     11.91 o
  -6   1  12      114.91      119.84      7.67 o
  -5   1  12      109.83      115.81      7.07 o
  -4   1  12       51.47       51.16      6.97 o
  -3   1  12      557.01      497.62     23.23 o
  -2   1  12      336.60      343.49     17.05 o
  -1   1  12      361.15      330.39      9.13 o
   0   1  12      391.88      383.88      8.21 o
   1   1  12      354.98      322.72      7.87 o
   2   1  12      357.20      354.97     12.45 o
   3   1  12      547.57      526.99     17.01 o
   4   1  12       66.48       66.25      7.96 o
   5   1  12      102.20      102.30     10.00 o
   6   1  12      118.92      120.63      8.61 o
   7   1  12      114.61      124.58      9.11 o
  -7   2  12       30.63       30.35      5.20 o
  -6   2  12       61.67       56.46      6.09 o
  -5   2  12      254.59      250.65     10.76 o
  -4   2  12       85.08       94.68      8.64 o
  -3   2  12      220.25      222.29     13.20 o
  -2   2  12       42.86       44.66      5.57 o
  -1   2  12      230.28      241.61      7.69 o
   0   2  12        7.82        8.60      1.80 o
   1   2  12      253.87      254.85      6.78 o
   2   2  12       37.19       32.94      4.16 o
   3   2  12      217.42      226.24      9.85 o
   4   2  12       77.45       80.40      6.14 o
   5   2  12      269.59      287.62     17.01 o
   6   2  12       63.43       72.10      5.92 o
   7   2  12       31.45       28.18      4.75 o
  -7   3  12      229.72      238.74     16.70 o
  -6   3  12      106.42       99.15      6.98 o
  -5   3  12      576.97      582.58     18.54 o
  -4   3  12       17.27       13.59      3.51 o
  -3   3  12      946.07      889.95     36.21 o
  -2   3  12      486.61      493.59     14.98 o
  -1   3  12     1442.17     1424.44     31.28 o
   0   3  12      884.34      849.84     17.06 o
   1   3  12     1471.89     1437.01     27.35 o
   2   3  12      488.85      488.80     16.17 o
   3   3  12      946.23      930.82     27.17 o
   4   3  12        7.12        7.55      3.41 o
   5   3  12      551.58      535.83     19.23 o
   6   3  12      101.20       98.36      6.67 o
   7   3  12      245.75      270.43     11.49 o
  -7   4  12       18.56       17.84      6.78 o
  -6   4  12      174.88      172.45     13.44 o
  -5   4  12        4.36        5.64      5.05 o
  -4   4  12      162.27      158.44      7.96 o
  -3   4  12      201.81      181.47     11.53 o
  -2   4  12      390.06      373.80     10.01 o
  -1   4  12      686.06      680.16     16.05 o
   0   4  12      545.13      512.19     11.29 o
   1   4  12      664.72      644.32     14.03 o
   2   4  12      371.78      336.05     10.44 o
   3   4  12      228.13      210.15      7.78 o
   4   4  12      135.70      139.65      8.30 o
   5   4  12        0.76        4.70      4.95 o
   6   4  12      180.90      175.44     12.69 o
   7   4  12       25.53       28.67      4.94 o
  -7   5  12        8.39        7.34      6.29 o
  -6   5  12       37.63       39.11      7.40 o
  -5   5  12       25.85       31.09      6.60 o
  -4   5  12       85.62       65.51      8.39 o
  -2   5  12       78.47       72.58      9.79 o
  -1   5  12       48.22       45.36      3.47 o
   0   5  12       48.51       40.01      3.12 o
   1   5  12       51.94       57.42      3.54 o
   2   5  12       80.24       84.48      4.87 o
   3   5  12       29.98       25.61      3.51 o
   4   5  12       86.25       81.43      5.36 o
   5   5  12       21.81       23.80      4.14 o
   6   5  12       34.66       31.47      5.34 o
   7   5  12        8.98        8.06      3.16 o
  -7   6  12       29.25       26.45      7.90 o
  -6   6  12       97.07      108.65     11.40 o
  -5   6  12       17.97       10.37      5.91 o
  -4   6  12      316.99      324.11     18.50 o
  -3   6  12      198.68      177.22     12.67 o
  -2   6  12      183.51      212.72     13.35 o
  -1   6  12      396.87      427.69     14.98 o
   0   6  12     1302.82     1296.41     25.06 o
   1   6  12      405.93      454.10     10.60 o
   2   6  12      153.52      162.72     11.27 o
   3   6  12      193.22      180.05      7.49 o
   4   6  12      311.65      327.43     10.96 o
   5   6  12       27.42       28.42      4.18 o
   6   6  12      104.58      117.03      6.22 o
   7   6  12       27.12       25.91      3.71 o
  -7   7  12      100.18      107.84     12.42 o
  -6   7  12      173.30      169.32     14.19 o
  -5   7  12      272.40      256.84     16.79 o
  -4   7  12       96.25       74.58      9.23 o
  -3   7  12      681.84      707.02     30.13 o
  -2   7  12      283.04      263.46     15.87 o
  -1   7  12      778.56      723.74     32.31 o
   0   7  12       20.18       24.72      3.18 o
   1   7  12      797.49      769.08     32.59 o
   2   7  12      264.80      261.05      9.53 o
   3   7  12      723.46      727.77     18.84 o
   4   7  12       91.47       84.69      6.81 o
   5   7  12      262.46      230.96      9.63 o
   6   7  12      172.48      167.84      7.26 o
   7   7  12      100.68      110.70      5.93 o
  -6   8  12       25.56       17.68      7.31 o
  -5   8  12        1.92       -0.59      5.17 o
  -4   8  12        7.13       10.90      6.01 o
  -3   8  12      100.23       95.98      7.25 o
  -2   8  12       47.71       38.68      7.74 o
  -1   8  12      175.61      179.04     14.75 o
   0   8  12        3.82        2.15      2.53 o
   1   8  12      173.80      181.36     11.00 o
   2   8  12       48.46       45.74      4.24 o
   3   8  12      104.33       97.34      5.79 o
   4   8  12        6.56        9.61      3.45 o
   5   8  12        1.46        7.68      3.46 o
   6   8  12       26.95       25.93      5.88 o
   7   8  12        5.51        2.94      4.32 o
  -6   9  12       80.88       81.58     11.64 o
  -5   9  12      141.26      133.94     12.70 o
  -4   9  12      161.67      163.81     13.51 o
  -3   9  12      427.21      422.13     23.22 o
  -2   9  12       26.63       35.12      7.12 o
  -1   9  12      333.25      343.95     13.27 o
   0   9  12      231.79      209.31      7.96 o
   1   9  12      340.25      351.65     11.02 o
   2   9  12       17.41       12.99      3.28 o
   3   9  12      462.66      479.75     14.16 o
   4   9  12      167.09      158.89      7.79 o
   5   9  12      136.89      142.47      9.79 o
   6   9  12       77.02       95.98     20.25 o
  -6  10  12      146.89      174.14     15.64 o
  -4  10  12      209.67      234.68     16.70 o
  -3  10  12      123.57      112.84     11.21 o
  -2  10  12      377.82      404.94     20.61 o
  -1  10  12       88.05       94.93     10.73 o
   0  10  12      200.72      193.26      9.69 o
   1  10  12       69.95       69.03      4.26 o
   2  10  12      360.07      352.98     11.73 o
   3  10  12      129.89      118.49      6.63 o
   4  10  12      211.57      218.70      9.30 o
   5  10  12       71.49       68.78      7.79 o
   6  10  12      139.37      145.71     10.63 o
  -4  11  12        9.59        7.12      6.91 o
  -3  11  12       38.45       31.43      7.71 o
  -2  11  12       32.87       47.78      8.45 o
  -1  11  12       25.88       24.10      4.78 o
   0  11  12      337.35      312.39     13.02 o
   1  11  12       25.27       22.05      3.14 o
   2  11  12       33.84       32.16      4.27 o
   3  11  12       37.63       36.18      4.57 o
   4  11  12        9.80        4.39      3.63 o
   5  11  12        9.63        8.85      5.28 o
   6  11  12       12.91        5.93      5.51 o
  -5  12  12        7.63       11.05      7.34 o
  -4  12  12      224.52      246.55     16.61 o
  -3  12  12        2.52        2.42      6.32 o
  -2  12  12       48.28       62.37      9.14 o
  -1  12  12       64.66       70.86      9.20 o
   0  12  12      297.88      327.25     13.58 o
   1  12  12       69.43       72.85      4.65 o
   2  12  12       46.87       49.56      4.25 o
   3  12  12        3.99        2.37      3.28 o
   4  12  12      223.56      205.10     11.87 o
   5  12  12        9.62        9.77      5.46 o
   6  12  12       28.32       21.15      8.89 o
  -5  13  12       39.09       31.34      9.07 o
  -4  13  12       13.65       10.90      7.56 o
  -3  13  12      211.85      221.01     16.08 o
  -2  13  12      178.98      168.49     14.00 o
  -1  13  12      166.94      164.34      9.47 o
   0  13  12      275.96      244.90     11.62 o
   1  13  12      142.89      144.47      7.49 o
   2  13  12      184.86      176.54      7.28 o
   3  13  12      201.05      196.28     21.41 o
   4  13  12       14.77       12.48      5.28 o
   5  13  12       33.77       37.65      7.11 o
  -4  14  12        3.18       -1.86      6.81 o
  -3  14  12       24.23       21.12      7.87 o
  -2  14  12       49.58       43.11      8.86 o
  -1  14  12        6.21        1.11      4.68 o
   0  14  12       17.70       28.41      5.58 o
   1  14  12        5.62        7.85      3.64 o
   2  14  12       48.40       35.53      4.99 o
   3  14  12       22.80       16.69      8.58 o
   4  14  12        5.28        7.76      5.29 o
   5  14  12        8.39        4.40      7.59 o
  -2  15  12       17.59       15.98      7.62 o
  -1  15  12       80.71       80.89     12.42 o
   0  15  12       23.71       27.76      5.52 o
   1  15  12       74.48       75.50     10.95 o
   2  15  12       16.55       21.92      4.55 o
   3  15  12       14.95       14.37      5.61 o
   4  15  12        0.11        2.57      5.20 o
  -1  16  12       19.26       10.93      8.45 o
   0  16  12      118.75      133.95     14.88 o
   1  16  12       17.64       12.68      5.51 o
   2  16  12       97.65      123.51      7.72 o
   3  16  12        6.48       11.31      4.45 o
  -1  17  12       26.18       41.65     10.81 o
   0  17  12       20.22       25.52      9.82 o
   1  17  12       30.00       31.74     10.37 o
   2  17  12        5.27        0.95      4.61 o
   3  17  12       31.70       48.82      7.24 o
  -1  18  12        0.82       -8.48      8.48 o
   0  18  12       26.88       28.49     10.06 o
   1  18  12        0.76       16.69      9.20 o
   1   0  13      175.17      165.34      5.23 o
   2   0  13       60.27       53.53      4.86 o
   3   0  13      337.08      296.01     16.37 o
   4   0  13      224.97      231.57     14.53 o
   5   0  13       88.78      116.02     10.78 o
   6   0  13        2.52        6.19      3.75 o
   7   0  13        0.04       -3.22      3.22 o
  -7   1  13      139.70      140.61     16.09 o
  -6   1  13       26.11       28.39      4.71 o
  -5   1  13      577.67      597.72     19.71 o
  -4   1  13       62.90       58.07      7.43 o
  -3   1  13      541.79      570.99     23.88 o
  -2   1  13       22.26       15.36      4.74 o
  -1   1  13      848.40      844.70     19.83 o
   0   1  13       93.75       83.98      3.67 o
   1   1  13      855.15      854.76     20.16 o
   2   1  13       23.58       22.76      6.72 o
   3   1  13      469.72      474.23     16.74 o
   4   1  13       63.96       60.64      7.77 o
   5   1  13      578.61      619.51     28.87 o
   6   1  13       30.03       37.32     11.26 o
   7   1  13      135.91      146.05     15.64 o
  -7   2  13        5.19       12.99      4.35 o
  -6   2  13      334.21      315.02     17.09 o
  -5   2  13       21.71       27.09      4.44 o
  -4   2  13      538.60      523.03     23.94 o
  -3   2  13      359.15      328.98     16.37 o
  -2   2  13     1082.79     1052.00     28.95 o
  -1   2  13      117.23      105.33      4.85 o
   0   2  13      774.96      724.37     17.46 o
   1   2  13      115.67      108.49      4.53 o
   2   2  13      995.88      972.99     29.00 o
   3   2  13      335.43      293.38     12.02 o
   4   2  13      501.72      500.46     17.64 o
   5   2  13       25.14       23.66      6.38 o
   6   2  13      346.09      352.40     19.12 o
   7   2  13        7.10       10.15      4.11 o
  -7   3  13        7.67        2.51      5.88 o
  -6   3  13       26.55       29.79      7.03 o
  -5   3  13       10.82        9.17      3.62 o
  -4   3  13       24.46       21.52      5.42 o
  -3   3  13      168.97      166.36     11.28 o
  -2   3  13        4.32        2.66      3.59 o
  -1   3  13      130.12      117.71      5.31 o
   0   3  13       46.55       43.41      3.52 o
   1   3  13      130.98      121.77      4.82 o
   2   3  13        4.96        8.30      2.56 o
   3   3  13      182.84      178.55      9.01 o
   4   3  13       21.95       21.79      4.24 o
   5   3  13        9.85       11.33      5.37 o
   6   3  13       27.02       26.76      4.51 o
   7   3  13        7.90        5.55      4.03 o
  -7   4  13       77.18       90.80     10.50 o
  -6   4  13      117.57      136.84     11.99 o
  -5   4  13       71.99       69.53      9.11 o
  -4   4  13      422.37      423.87     22.35 o
  -3   4  13       99.34      108.41      8.98 o
  -2   4  13      202.33      231.62      9.67 o
  -1   4  13      259.04      243.47      7.77 o
   0   4  13      899.12      906.78     21.25 o
   1   4  13      239.93      218.77      8.10 o
   2   4  13      184.95      211.71      9.71 o
   3   4  13      101.00      116.84      5.98 o
   4   4  13      424.13      454.19     16.44 o
   5   4  13       63.15       57.81      6.38 o
   6   4  13      123.69      119.42      7.67 o
   7   4  13       82.35       86.32      6.86 o
  -7   5  13      103.58      117.97     12.36 o
  -6   5  13       12.25        5.36      6.04 o
  -5   5  13      354.15      347.45     19.09 o
  -4   5  13       54.06       53.33      7.77 o
  -2   5  13       73.75       71.15      5.31 o
  -1   5  13     1705.60     1675.36     36.94 o
   0   5  13      196.31      192.00      6.01 o
   1   5  13     1689.08     1716.58     32.41 o
   2   5  13       85.48       80.82      7.21 o
   3   5  13      671.34      652.73     17.30 o
   4   5  13       52.89       58.59      5.74 o
   5   5  13      342.44      303.24     11.85 o
   6   5  13       13.40       10.45      3.35 o
   7   5  13       99.69      102.19      6.30 o
  -7   6  13       27.16       27.47      8.21 o
  -6   6  13       76.76       88.51     10.28 o
  -5   6  13       11.82       12.63      6.01 o
  -4   6  13       19.86       31.34      6.87 o
  -3   6  13        8.20       14.75      4.22 o
  -2   6  13      256.63      205.92     14.56 o
  -1   6  13      297.25      283.34     11.35 o
   0   6  13       54.67       47.24      3.93 o
   1   6  13      298.70      294.66      8.89 o
   2   6  13      277.80      231.49      8.33 o
   3   6  13        7.85       15.45      3.31 o
   4   6  13       32.26       35.52      4.25 o
   5   6  13       14.12       13.75      3.77 o
   6   6  13       80.77       72.81      7.51 o
   7   6  13       25.16       23.18      4.03 o
  -7   7  13       14.21       17.71      7.80 o
  -6   7  13       30.49       28.68      7.99 o
  -5   7  13       41.02       62.12      9.35 o
  -4   7  13       27.52       24.31      6.91 o
  -3   7  13      146.79      151.62      8.88 o
  -2   7  13      217.17      211.65     15.06 o
  -1   7  13      400.23      385.12     14.57 o
   0   7  13       29.44       29.43      3.44 o
   1   7  13      437.62      438.44     14.14 o
   2   7  13      232.91      221.20      8.32 o
   3   7  13      158.78      154.57     12.44 o
   4   7  13       28.32       34.39      4.34 o
   5   7  13       49.34       56.09      5.43 o
   6   7  13       34.71       36.15      6.27 o
   7   7  13       10.68       15.75      6.86 o
  -6   8  13      159.02      164.79     14.59 o
  -5   8  13       16.64       10.50      6.44 o
  -4   8  13      387.76      379.38     22.07 o
  -3   8  13       15.46       24.74      7.09 o
  -2   8  13      434.00      450.77     23.72 o
  -1   8  13       54.03       57.86      5.41 o
   0   8  13      324.63      312.73     16.48 o
   1   8  13       64.58       73.58      6.07 o
   2   8  13      454.01      460.03     13.56 o
   3   8  13       15.40       18.98      3.82 o
   4   8  13      399.55      407.25     13.17 o
   5   8  13       14.41       14.91      5.18 o
   6   8  13      143.75      151.11     10.58 o
  -6   9  13        4.26       12.14      7.21 o
  -5   9  13      155.13      163.49     14.47 o
  -4   9  13       10.47       12.82      7.28 o
  -3   9  13      304.66      300.59     18.50 o
  -2   9  13      115.87      117.36     11.09 o
  -1   9  13      294.27      246.84     15.90 o
   0   9  13       76.72       71.85      4.99 o
   1   9  13      275.28      251.24      9.20 o
   2   9  13      117.06      112.99      6.29 o
   3   9  13      293.34      279.98     10.32 o
   4   9  13        9.39        3.69      3.34 o
   5   9  13      150.65      148.84     10.16 o
   6   9  13        4.18        0.50      4.78 o
  -6  10  13        3.22       14.99      8.55 o
  -4  10  13      107.39      109.89     11.83 o
  -3  10  13       54.49       55.84      9.14 o
  -2  10  13       46.29       64.17      8.92 o
  -1  10  13       65.08       65.59      8.92 o
   0  10  13      277.45      269.61      9.56 o
   1  10  13       60.51       62.36      4.90 o
   2  10  13       44.10       54.47      7.12 o
   3  10  13       57.65       70.23      5.59 o
   4  10  13      106.67      115.53      8.79 o
   5  10  13       10.01       11.24      5.38 o
   6  10  13        3.08        7.39      5.35 o
  -5  11  13      165.62      180.87     15.58 o
  -4  11  13       23.22       24.90      7.83 o
  -3  11  13      336.61      325.24     20.27 o
  -2  11  13       36.32       33.38      8.08 o
  -1  11  13      178.44      150.81     12.61 o
   0  11  13       53.70       61.48      6.27 o
   1  11  13      143.24      132.92      6.89 o
   2  11  13       29.75       27.12      4.24 o
   3  11  13      320.95      334.90     11.91 o
   4  11  13       20.79       14.64      5.22 o
   5  11  13      159.65      183.25     11.66 o
   6  11  13       10.24       16.26      9.04 o
  -5  12  13        5.63        8.21      7.56 o
  -4  12  13       47.28       34.06      8.61 o
  -3  12  13       15.20       21.09      8.11 o
  -2  12  13      259.08      253.70     17.04 o
  -1  12  13        7.78        5.95      6.16 o
   0  12  13       10.86       16.06      3.82 o
   1  12  13        6.48        5.97      3.49 o
   2  12  13      264.01      262.54     10.26 o
   3  12  13       13.35        8.45      5.01 o
   4  12  13       45.47       47.33      6.79 o
   5  12  13        4.33        5.12      5.49 o
  -5  13  13        1.61       -6.66      6.66 o
  -4  13  13        8.08        8.92      7.37 o
  -3  13  13        6.17        9.91      7.59 o
  -2  13  13        2.64        1.76      6.60 o
  -1  13  13        4.04       -3.31      6.13 o
   0  13  13       10.50       13.83      3.80 o
   1  13  13        3.39        4.62      3.47 o
   2  13  13        2.64        2.20      4.54 o
   3  13  13        5.34        7.13      5.07 o
   4  13  13        6.65        5.84      5.13 o
   5  13  13        1.63        2.97      7.25 o
  -4  14  13       65.18       71.82     10.99 o
  -3  14  13       11.75        8.52      7.65 o
  -2  14  13       76.18      105.95     12.11 o
  -1  14  13        6.45        9.85      7.12 o
   0  14  13      241.04      248.25     12.43 o
   1  14  13        4.65        1.99      4.61 o
   2  14  13       81.14       97.24     14.00 o
   3  14  13       10.67       11.24      5.44 o
   4  14  13       73.84       80.63      8.53 o
  -3  15  13       52.01       43.63      9.63 o
  -2  15  13       11.41       13.22      7.74 o
  -1  15  13      194.69      222.61     16.51 o
   0  15  13        2.22        0.89      4.86 o
   1  15  13      197.48      196.55     11.55 o
   2  15  13       12.24        7.89      5.33 o
   3  15  13       59.97       57.39     15.98 o
   4  15  13       21.72       31.86      9.57 o
  -1  16  13        1.69        1.11      7.21 o
   0  16  13       15.84       32.11      8.62 o
   1  16  13        2.13        6.78      5.57 o
   2  16  13        6.91        6.27      5.28 o
   3  16  13        2.36       10.96      6.09 o
   0  17  13        4.76        8.21      8.89 o
   1  17  13       28.01       26.36      6.69 o
   2  17  13       13.10       12.25      6.31 o
   0   0  14        4.85        6.40      2.78 o
   1   0  14      757.01      727.59     17.96 o
   2   0  14       92.75       92.97      6.61 o
   3   0  14       57.15       63.92      7.74 o
   4   0  14      536.98      520.43     25.09 o
   5   0  14      260.84      233.32     15.62 o
   6   0  14      295.11      301.15     12.83 o
   7   0  14       78.91       81.57      7.04 o
  -7   1  14       11.87       16.60      4.67 o
  -6   1  14      134.86      140.61      8.51 o
  -5   1  14       91.04       86.23      6.41 o
  -4   1  14      111.06      113.89      9.85 o
  -3   1  14      267.43      243.04     15.18 o
  -2   1  14      265.14      259.80     11.06 o
  -1   1  14      246.76      270.21     10.63 o
   0   1  14      410.89      402.05     11.23 o
   1   1  14      229.71      220.03      8.02 o
   2   1  14      271.49      278.53     12.10 o
   3   1  14      297.93      287.88     11.58 o
   4   1  14      111.65      113.89     10.35 o
   5   1  14       84.32       78.67      9.32 o
   6   1  14      133.02      132.63      9.08 o
   7   1  14       16.39       14.89      4.60 o
  -7   2  14       15.34       19.26      6.78 o
  -6   2  14       43.70       48.31      5.64 o
  -5   2  14       27.33       27.84      4.55 o
  -4   2  14      225.51      231.35     14.35 o
  -3   2  14      241.87      225.33     13.97 o
  -2   2  14       51.46       50.72      4.98 o
  -1   2  14      282.55      284.90     11.24 o
   0   2  14       85.20       81.08      4.61 o
   1   2  14      248.41      257.77      8.77 o
   2   2  14       41.44       33.50      4.51 o
   3   2  14      270.05      269.34     11.21 o
   4   2  14      237.88      223.40     15.99 o
   5   2  14       21.33       28.24      7.28 o
   6   2  14       45.26       49.65      5.65 o
   7   2  14       19.39       22.07      4.86 o
  -7   3  14       49.51       51.47      8.73 o
  -6   3  14      200.89      213.66     15.33 o
  -5   3  14      133.05      144.84     12.27 o
  -4   3  14      838.91      759.89     32.93 o
  -3   3  14      134.00      147.01     10.50 o
  -2   3  14      472.59      466.98     15.85 o
  -1   3  14      583.74      550.84     14.56 o
   0   3  14      880.81      919.47     21.67 o
   1   3  14      581.20      583.68     12.91 o
   2   3  14      464.63      461.78     14.11 o
   3   3  14      138.82      147.87      8.27 o
   4   3  14      795.39      781.52     45.47 o
   5   3  14      138.80      146.11     12.64 o
   6   3  14      209.63      225.04     10.76 o
   7   3  14       38.33       35.46      5.43 o
  -7   4  14       59.76       65.06      9.48 o
  -6   4  14       13.18        5.98      5.91 o
  -5   4  14      106.10       96.36     10.53 o
  -4   4  14       18.15        9.57      5.48 o
  -2   4  14      376.97      351.04     13.05 o
  -1   4  14      345.98      321.65     10.56 o
   0   4  14      515.95      490.35     13.23 o
   1   4  14      375.03      349.55      9.00 o
   2   4  14      361.53      352.71     11.18 o
   3   4  14      174.03      171.59      7.33 o
   4   4  14       30.12       23.84      3.88 o
   5   4  14      120.94      114.35      8.10 o
   6   4  14       16.61        6.60      4.29 o
   7   4  14       63.88       60.54      6.12 o
  -7   5  14       20.57       10.37      6.69 o
  -6   5  14       26.24       34.87      8.14 o
  -5   5  14        0.89        4.68      5.57 o
  -4   5  14       86.35       84.58      9.85 o
  -3   5  14       12.44       14.24      6.16 o
  -2   5  14       51.70       56.64      8.27 o
  -1   5  14      319.18      335.65     12.47 o
   0   5  14      115.39      116.02      5.63 o
   1   5  14      326.03      317.06      8.66 o
   2   5  14       56.50       61.59      5.60 o
   3   5  14       10.98        8.17      3.21 o
   4   5  14       78.81       89.29      8.59 o
   5   5  14        1.36        2.40      3.09 o
   6   5  14       29.68       42.31      6.51 o
   7   5  14       19.29       21.53      4.49 o
  -6   6  14       10.04        5.14      6.07 o
  -5   6  14      106.98      120.82     11.96 o
  -4   6  14       57.91       76.40      9.66 o
  -3   6  14      218.99      231.35     15.99 o
  -2   6  14      212.09      230.51     14.96 o
  -1   6  14       96.04       96.96     11.15 o
   0   6  14      655.02      671.49     21.25 o
   1   6  14       84.23       91.85      5.26 o
   2   6  14      195.43      191.56     15.93 o
   3   6  14      231.64      236.06      9.03 o
   4   6  14       68.93       80.35      5.77 o
   5   6  14      103.04      111.46      8.57 o
   6   6  14        8.29        9.55     10.59 o
  -6   7  14       49.87       47.60      9.23 o
  -5   7  14      110.85      104.04     11.55 o
  -4   7  14      195.29      220.02     15.77 o
  -3   7  14       88.42       82.11     11.04 o
  -2   7  14      808.67      741.99     35.50 o
  -1   7  14       27.48       29.95      4.52 o
   0   7  14      213.64      213.05     10.15 o
   1   7  14       13.71       16.22      3.23 o
   2   7  14      833.75      839.35     25.00 o
   3   7  14       99.83      100.14     13.43 o
   4   7  14      197.64      199.43      9.28 o
   5   7  14      107.19      105.80      8.58 o
   6   7  14       49.95       51.62      9.89 o
  -6   8  14       29.82       23.97      8.11 o
  -5   8  14        3.26        7.93      6.38 o
  -4   8  14        2.37       10.20      4.78 o
  -3   8  14        5.70        6.22      6.78 o
  -2   8  14      118.90      113.61     11.24 o
  -1   8  14       53.59       49.71      5.29 o
   0   8  14       60.34       64.35      5.82 o
   1   8  14       53.50       49.33      4.46 o
   2   8  14      117.46      104.27      6.20 o
   3   8  14        5.64       10.41      3.61 o
   4   8  14        2.39        6.28      3.40 o
   5   8  14        3.17        1.06      4.27 o
   6   8  14       28.74       29.02      7.40 o
  -6   9  14       45.45       41.31      9.72 o
  -5   9  14       62.98       63.70     10.25 o
  -4   9  14      180.84      173.63     14.78 o
  -3   9  14      180.68      202.88     15.49 o
  -2   9  14      104.30      113.95     12.05 o
  -1   9  14        2.52       -1.54      3.23 o
   0   9  14      538.93      490.73     17.43 o
   1   9  14        5.28        3.16      2.26 o
   2   9  14      129.89      170.69      8.84 o
   3   9  14      174.07      172.04      8.31 o
   4   9  14      172.03      182.25     10.98 o
   5   9  14       58.95       65.39      7.72 o
   6   9  14       56.79       61.20      7.73 o
  -5  10  14       66.41       57.26     10.37 o
  -4  10  14       90.64       71.11     11.03 o
  -3  10  14      184.51      193.46     15.40 o
  -2  10  14      134.35      114.48     11.93 o
  -1  10  14      164.53      163.32      8.97 o
   0  10  14       36.45       45.40      5.62 o
   1  10  14      156.76      158.07      7.60 o
   2  10  14      141.11      134.15      7.06 o
   3  10  14      187.29      206.81      9.08 o
   4  10  14       92.14       76.81      7.75 o
   5  10  14       60.61       62.23      8.64 o
   6  10  14       41.80       30.19      9.60 o
  -5  11  14        4.71        1.64      7.90 o
  -4  11  14       13.43        1.42      6.91 o
  -3  11  14        3.54       11.55      7.03 o
  -2  11  14       68.15       60.14      9.72 o
  -1  11  14       21.09       16.72      6.97 o
   0  11  14        6.70        8.61      4.03 o
   1  11  14       22.91       18.99      5.11 o
   2  11  14       65.72       62.91      5.43 o
   3  11  14        4.17        5.25      4.85 o
   4  11  14       13.27       17.65      5.79 o
   5  11  14        3.12        3.86      5.33 o
  -5  12  14       25.69       27.03      9.48 o
  -4  12  14       33.74       28.33      9.17 o
  -3  12  14      123.65      127.98     12.82 o
  -2  12  14        3.20        7.62      6.63 o
  -1  12  14       69.58       66.15      9.79 o
   0  12  14       31.02       30.61      5.34 o
   1  12  14       64.18       69.21      7.79 o
   2  12  14        4.35        5.36      4.72 o
   3  12  14      121.42      125.71     26.09 o
   4  12  14       38.07       35.15      6.49 o
   5  12  14       24.40       37.75      7.22 o
  -4  13  14       54.99       66.30     11.30 o
  -3  13  14       56.21       51.25      9.97 o
  -2  13  14      126.39      123.03     12.89 o
  -1  13  14      173.36      176.72     14.87 o
   0  13  14       68.09       74.56      6.98 o
   1  13  14      171.37      151.84      9.90 o
   2  13  14      112.34      122.18      9.18 o
   3  13  14       58.06       53.13      9.77 o
   4  13  14       51.05       48.18      7.36 o
  -4  14  14        8.91       12.14      8.83 o
  -3  14  14        1.93        7.06      7.77 o
  -2  14  14       31.95       25.95      8.11 o
  -1  14  14       26.56       31.96      8.92 o
   0  14  14        4.48        0.19      6.07 o
   1  14  14       25.24       19.28      5.96 o
   2  14  14       30.74       26.33      6.11 o
   3  14  14        2.68       10.45      5.46 o
   4  14  14        7.04        3.67      5.54 o
  -3  15  14        5.93        6.69      8.14 o
  -2  15  14        2.71       -2.66      7.03 o
  -1  15  14        8.81        9.51      7.40 o
   0  15  14       30.04       23.29      7.77 o
   1  15  14        7.70       11.83      7.52 o
   2  15  14        1.81        3.44      5.33 o
   3  15  14        4.89        6.48      5.81 o
  -1  16  14       84.63       89.04     12.30 o
   0  16  14       64.31       52.62     10.34 o
   1  16  14       86.54      106.00      9.54 o
   2  16  14       10.45        9.19      5.90 o
   1   0  15       36.42       46.31      4.02 o
   2   0  15        9.96       12.05      3.90 o
   3   0  15      264.97      262.62     15.87 o
   4   0  15        1.90        1.36      4.46 o
   5   0  15        6.80        8.39      5.42 o
   6   0  15        0.22        3.55      4.03 o
   7   0  15        3.33        8.11      4.28 o
  -7   1  15       21.86       27.66      5.10 o
  -6   1  15      207.33      214.06     10.95 o
  -5   1  15       19.14       12.81      9.01 o
  -4   1  15      361.37      357.79     18.50 o
  -3   1  15      100.51       83.26      8.98 o
  -2   1  15      167.97      167.05      8.52 o
  -1   1  15       31.71       32.18      4.77 o
   0   1  15     1027.58      981.72     23.10 o
   1   1  15       29.85       32.89      5.45 o
   2   1  15      137.15      144.18      8.08 o
   3   1  15      102.71       87.05      6.58 o
   4   1  15      335.21      292.96     18.07 o
   5   1  15       16.31       15.11      6.38 o
   6   1  15      209.66      217.13     14.19 o
   7   1  15       22.30       19.57      5.03 o
  -7   2  15      110.53      124.51     11.96 o
  -6   2  15        4.73       10.34      6.04 o
  -5   2  15      386.94      421.11     15.71 o
  -4   2  15       48.02       44.81      7.12 o
  -3   2  15      457.16      440.37     20.87 o
  -2   2  15        5.60        2.43      3.38 o
  -1   2  15      546.40      561.37     18.17 o
   0   2  15       65.95       66.14      4.76 o
   1   2  15      506.28      533.88     14.62 o
   2   2  15        4.17        5.33      2.32 o
   3   2  15      415.43      394.58     15.08 o
   4   2  15       43.31       33.75      7.12 o
   5   2  15      390.55      398.46     22.84 o
   6   2  15        6.17        1.97      6.49 o
   7   2  15      122.33      119.79     11.12 o
  -6   3  15       19.01       26.79      7.15 o
  -5   3  15       11.83       13.16      6.01 o
  -4   3  15        1.74        0.65      4.43 o
  -3   3  15      110.18       96.33      9.08 o
  -2   3  15      151.97      144.43      8.08 o
  -1   3  15      185.80      189.04      9.42 o
   0   3  15      243.96      222.97      8.68 o
   1   3  15      186.21      183.77      7.36 o
   2   3  15      153.14      140.59      5.73 o
   3   3  15      109.17       99.54      5.76 o
   4   3  15        1.02        5.06      3.82 o
   5   3  15       10.96       12.73      6.29 o
   6   3  15       19.66       23.78      4.93 o
  -6   4  15       36.83       38.34      8.18 o
  -5   4  15      161.08      177.56     14.13 o
  -3   4  15      331.98      349.99     20.18 o
  -2   4  15       19.33       23.22      5.48 o
  -1   4  15      491.31      510.35     16.93 o
   0   4  15       13.76       11.75      3.06 o
   1   4  15      458.02      495.23     13.84 o
   2   4  15       19.04       19.40      2.96 o
   3   4  15      312.72      352.96     11.47 o
   4   4  15       25.97       24.62      4.13 o
   5   4  15      163.06      163.51     10.07 o
   6   4  15       39.44       38.20      6.30 o
  -6   5  15      125.15      110.14     12.23 o
  -5   5  15       25.92       17.96      7.09 o
  -4   5  15      239.05      239.81     16.54 o
  -3   5  15       52.54       45.74      8.86 o
  -2   5  15      573.26      576.39     29.12 o
  -1   5  15       94.87       98.43      6.58 o
   0   5  15      849.44      869.99     25.31 o
   1   5  15      102.07      104.15      7.46 o
   2   5  15      601.27      645.28     16.97 o
   3   5  15       51.64       47.14      5.68 o
   4   5  15      243.64      244.23      9.61 o
   5   5  15       26.10       27.83      9.10 o
   6   5  15      127.55      131.72      9.58 o
  -6   6  15        3.14       12.23      6.97 o
  -5   6  15       17.82        5.57      6.07 o
  -4   6  15        3.90        9.63      6.29 o
  -3   6  15      182.18      178.35     14.25 o
  -2   6  15       75.34       61.32      9.42 o
  -1   6  15       51.29       44.26      6.88 o
   0   6  15        0.14       -1.93      3.56 o
   1   6  15       63.93       52.89      5.62 o
   2   6  15       73.69       58.27      9.52 o
   3   6  15      182.90      166.65      9.69 o
   4   6  15        4.85        4.59      3.35 o
   5   6  15       24.96       19.72      6.78 o
   6   6  15        2.94        0.65      4.69 o
  -6   7  15       10.15       11.15      6.84 o
  -5   7  15        4.25        9.26      6.22 o
  -4   7  15      103.81      100.37      8.21 o
  -3   7  15       70.45       79.22     10.34 o
  -2   7  15       57.44       65.81      9.60 o
  -1   7  15       36.01       33.31      4.72 o
   0   7  15      253.83      257.57     11.37 o
   1   7  15       36.09       23.72      5.48 o
   2   7  15       78.75       77.15      6.75 o
   3   7  15       74.57       85.89      5.93 o
   4   7  15      103.72       94.85      6.97 o
   5   7  15        4.49       13.24      4.89 o
   6   7  15        6.28       10.43      5.22 o
  -6   8  15        1.30       -1.52      6.72 o
  -5   8  15      116.12      110.60     12.79 o
  -4   8  15        1.66        4.37      6.72 o
  -3   8  15      550.22      512.67     28.03 o
  -2   8  15        1.50       -2.97      5.85 o
  -1   8  15      340.10      322.21     13.14 o
   0   8  15       25.50       25.49      4.86 o
   1   8  15      334.58      330.84     13.63 o
   2   8  15        0.87        1.29      3.18 o
   3   8  15      576.95      585.44     16.72 o
   4   8  15        1.10        1.50      6.94 o
   5   8  15      110.88      123.24      9.43 o
   6   8  15        1.88        7.87      5.33 o
  -5   9  15        0.43        7.03      8.08 o
  -4   9  15       80.54       93.96     11.61 o
  -3   9  15       23.44       16.94      7.77 o
  -2   9  15      240.19      200.55     15.49 o
  -1   9  15       23.57       17.27      4.55 o
   0   9  15       19.95       10.00      4.36 o
   1   9  15       24.18       19.54      4.68 o
   2   9  15      230.39      207.57     12.43 o
   3   9  15       24.49       31.02      4.49 o
   4   9  15       76.28       84.26      8.02 o
   5   9  15        0.19        5.16      4.95 o
  -5  10  15       28.88       36.94     10.03 o
  -4  10  15       12.06        8.61      7.49 o
  -3  10  15       17.34        9.23      7.15 o
  -2  10  15       72.72       65.72     10.44 o
  -1  10  15       49.21       47.62      5.81 o
   0  10  15        1.63       -0.21      3.79 o
   1  10  15       52.13       65.73      6.48 o
   2  10  15       74.25       74.68      7.80 o
   3  10  15       15.46       20.76      5.53 o
   4  10  15       10.17       13.19      9.06 o
   5  10  15       29.74       35.28      6.94 o
  -5  11  15        0.43        0.74      7.62 o
  -4  11  15      202.09      201.73     16.76 o
  -3  11  15        7.96       -5.64      6.53 o
  -2  11  15      220.14      217.64     16.73 o
  -1  11  15        5.87        3.83      4.20 o
   0  11  15      196.37      194.58     10.53 o
   1  11  15        5.42        2.65      4.15 o
   2  11  15      207.55      215.31      9.46 o
   3  11  15        6.37       10.03      5.06 o
   4  11  15      188.61      225.49     12.70 o
   5  11  15        0.16        9.64      5.65 o
  -4  12  15        5.73        4.15      7.99 o
  -3  12  15       67.18       59.27     10.16 o
  -2  12  15       21.32       15.20      8.05 o
  -1  12  15       66.08       70.81      7.02 o
   0  12  15        1.33        2.42      3.99 o
   1  12  15       65.00       68.52     12.65 o
   2  12  15       20.73       21.60      5.57 o
   3  12  15       64.05       61.08      7.41 o
   4  12  15        5.19       11.23      5.43 o
  -4  13  15       17.02       25.05      9.26 o
  -3  13  15        1.55       13.93      8.48 o
  -2  13  15        9.94       11.55      7.74 o
  -1  13  15       10.41        2.94      7.21 o
   0  13  15        0.29       -5.60      6.35 o
   1  13  15       10.81       13.90      7.65 o
   2  13  15        8.79       12.32      7.52 o
   3  13  15        1.96       -0.27      4.97 o
   4  13  15       16.08       14.68      6.03 o
  -3  14  15       62.30       84.64     12.23 o
  -2  14  15        7.48        7.99      8.14 o
  -1  14  15       75.36       86.10     12.08 o
   0  14  15        0.09       -2.11      6.97 o
   1  14  15       77.53       79.67      8.15 o
   2  14  15        6.99       10.36      8.31 o
   3  14  15       69.23       98.73      9.33 o
  -2  15  15       81.85       97.52     12.17 o
  -1  15  15        1.12       11.55      8.36 o
   0  15  15      136.82      140.81     13.81 o
   1  15  15        1.17        7.43      7.74 o
   2  15  15       88.37       76.73      8.79 o
  -1  16  15        5.85        9.04      8.05 o
   0  16  15        0.02        4.27      7.74 o
   1  16  15        5.26       15.33      8.14 o
   0   0  16      371.71      377.80     19.96 o
   1   0  16      134.02      147.22      6.57 o
   2   0  16      219.98      206.61     10.17 o
   3   0  16      189.89      202.76     13.82 o
   4   0  16       91.60       95.67     10.34 o
   5   0  16      253.27      258.71     17.35 o
   6   0  16      138.94      154.51      9.52 o
  -6   1  16       19.68       17.24      4.96 o
  -5   1  16       52.67       70.21      9.01 o
  -4   1  16      115.36      105.50     10.41 o
  -3   1  16       94.55      111.16     10.10 o
  -2   1  16       44.94       44.54      5.38 o
  -1   1  16      358.95      348.13     28.95 o
   0   1  16      116.08      126.08      7.80 o
   1   1  16      384.13      365.00     11.04 o
   2   1  16       54.32       53.45      4.54 o
   3   1  16       84.62       77.65      9.23 o
   4   1  16      120.13       98.06     10.25 o
   5   1  16       59.71       62.34      9.51 o
   6   1  16       17.61       15.05      4.70 o
  -6   2  16       17.47       27.09      7.46 o
  -5   2  16       77.29       75.15      6.76 o
  -4   2  16       52.77       59.12      7.84 o
  -3   2  16        8.59       11.32      4.92 o
  -2   2  16       70.35       77.14      6.50 o
  -1   2  16        7.80        6.23      3.82 o
   0   2  16      175.96      186.12      9.54 o
   1   2  16        9.82       13.03      3.14 o
   2   2  16       70.68       78.67      7.38 o
   3   2  16        8.43        3.95      3.96 o
   4   2  16       59.25       63.36      8.92 o
   5   2  16       81.00       68.69      9.63 o
   6   2  16       18.56       20.34      4.96 o
  -6   3  16       53.55       55.31      9.29 o
  -5   3  16      211.12      235.20     16.17 o
  -3   3  16      281.22      251.60     11.30 o
  -2   3  16      226.05      236.75     10.56 o
  -1   3  16      357.20      402.00     26.93 o
   0   3  16      533.95      493.66     13.70 o
   1   3  16      349.86      374.55     11.67 o
   2   3  16      220.08      217.52      8.49 o
   3   3  16      256.47      247.14     11.51 o
   4   3  16      152.06      165.57      9.65 o
   5   3  16      204.50      205.02     15.71 o
   6   3  16       51.68       59.76      6.35 o
  -6   4  16       70.92       85.35     10.62 o
  -5   4  16       13.99       20.56      7.12 o
  -3   4  16      100.43      101.09     11.21 o
  -2   4  16       79.84       78.26      9.79 o
  -1   4  16      243.38      224.78     10.33 o
   0   4  16       23.91       25.49      3.59 o
   1   4  16      230.15      215.67      8.35 o
   2   4  16       84.02       78.16      5.30 o
   3   4  16       96.39      103.23      6.12 o
   4   4  16       61.86       58.63      5.19 o
   5   4  16       18.08       14.92      5.36 o
   6   4  16       78.70       80.83      8.11 o
  -6   5  16       21.82       22.33      8.14 o
  -5   5  16       20.97       21.89      7.34 o
  -4   5  16       18.46       21.55      7.12 o
  -3   5  16       16.87        8.48      6.72 o
  -2   5  16        8.78        7.21      6.10 o
  -1   5  16        7.12        5.88      5.91 o
   0   5  16      247.21      246.76     10.95 o
   1   5  16        5.00        2.19      2.89 o
   2   5  16        8.60        9.34      3.40 o
   3   5  16       19.83       22.74      4.02 o
   4   5  16       18.85       18.27      4.10 o
   5   5  16       18.97        9.93      4.83 o
   6   5  16       20.63       16.80      5.44 o
  -6   6  16       70.00       86.62     11.52 o
  -5   6  16       30.08       39.11      8.55 o
  -4   6  16      159.84      149.18      9.72 o
  -3   6  16       99.68      106.17     11.83 o
  -2   6  16      202.31      206.39     15.96 o
  -1   6  16      294.85      321.94     18.66 o
   0   6  16       68.46       79.38      6.53 o
   1   6  16      286.03      279.75     27.39 o
   2   6  16      210.95      243.78     11.36 o
   3   6  16      110.48      112.99      6.58 o
   4   6  16      153.84      167.47     10.27 o
   5   6  16       33.66       38.39      6.35 o
   6   6  16       75.65       87.77      9.77 o
  -5   7  16       44.16       43.63      9.17 o
  -4   7  16       56.57       51.36      6.87 o
  -3   7  16      147.54      148.56     14.09 o
  -2   7  16       25.99       33.78      8.24 o
  -1   7  16      224.24      207.21     16.05 o
   0   7  16        0.87        4.41      3.72 o
   1   7  16      236.21      222.43     13.42 o
   2   7  16       22.88       22.28      5.05 o
   3   7  16      149.77      177.76      8.36 o
   4   7  16       58.43       59.16      6.79 o
   5   7  16       49.03       50.67      6.99 o
   6   7  16       33.28       30.01      9.29 o
  -5   8  16        0.09       -1.72      4.87 o
  -4   8  16        2.38        1.21      7.31 o
  -3   8  16       38.89       24.31      8.52 o
  -2   8  16       13.32       13.84      7.49 o
  -1   8  16       13.84        9.29      4.28 o
   0   8  16        5.23        3.65      3.89 o
   1   8  16       13.55       13.23      4.95 o
   2   8  16       12.89       18.77      4.85 o
   3   8  16       38.21       37.02      4.76 o
   4   8  16        2.32        9.99      5.79 o
   5   8  16        0.01       -2.53      8.82 o
  -5   9  16       18.16       23.63      9.57 o
  -4   9  16       59.50       49.39     10.03 o
  -3   9  16       60.28       67.39     10.56 o
  -2   9  16       49.09       44.93      9.72 o
  -1   9  16      101.73      100.19      7.70 o
   0   9  16       21.79       24.66      4.98 o
   1   9  16      114.19      116.64      8.12 o
   2   9  16       45.13       47.78      5.04 o
   3   9  16       60.10       71.56      7.51 o
   4   9  16       58.62       54.01      7.08 o
   5   9  16       19.33       32.73      6.76 o
  -5  10  16       35.49       41.87     10.22 o
  -4  10  16       24.68       19.73      8.52 o
  -3  10  16      117.85       83.22     11.58 o
  -2  10  16      178.15      195.25     15.74 o
  -1  10  16       76.23       68.07      6.76 o
   0  10  16       38.80       44.05      5.98 o
   1  10  16       82.61       75.66      7.04 o
   2  10  16      175.56      188.37      8.89 o
   3  10  16      123.93      113.07     17.19 o
   4  10  16       21.79       27.05      6.86 o
   5  10  16       34.58       29.29      7.10 o
  -4  11  16        9.85       15.98      8.67 o
  -3  11  16       24.19       17.99      8.52 o
  -2  11  16       13.65       18.15      7.68 o
  -1  11  16        8.27        4.30      4.49 o
   0  11  16        0.16       -3.56      3.56 o
   1  11  16        6.94       10.24      4.57 o
   2  11  16       14.21       13.86      5.29 o
   3  11  16       23.94       24.20      6.02 o
   4  11  16        7.86       11.23      5.58 o
  -4  12  16       19.02       16.69      9.32 o
  -3  12  16       19.46       29.60      8.98 o
  -2  12  16       54.33       61.75     10.90 o
  -1  12  16        9.70        8.03      6.39 o
   0  12  16       11.33        0.81      6.87 o
   1  12  16       13.12       15.79      7.80 o
   2  12  16       54.37       70.78     16.61 o
   3  12  16       20.06       18.50     10.33 o
   4  12  16       14.76       12.08      6.05 o
  -3  13  16       59.27       49.77     10.53 o
  -2  13  16       39.15       35.77      9.79 o
  -1  13  16       87.86       94.06     12.64 o
   0  13  16       58.88       54.97     10.68 o
   1  13  16       83.83      100.56     12.54 o
   2  13  16       38.59       24.06      6.26 o
   3  13  16       57.53       72.61      8.54 o
  -2  14  16        3.26       -0.99      7.34 o
  -1  14  16       35.51       38.52     10.19 o
   0  14  16        1.60       -2.32      6.72 o
   1  14  16       35.44       22.36      8.61 o
   2  14  16        2.48        3.19      5.62 o
  -1  15  16        2.31       -4.52      8.02 o
   0  15  16        1.64       -5.36      7.21 o
   1  15  16        2.14        4.92      7.28 o
   1   0  17       39.34       41.64     11.37 o
   2   0  17        0.03        0.02      3.53 o
   3   0  17      103.36       98.05     17.21 o
   4   0  17       53.31       43.94      8.27 o
   5   0  17        0.90        1.39      5.51 o
   6   0  17        0.83        1.62      4.15 o
  -6   1  17        1.60        2.38      6.01 o
  -5   1  17      238.41      248.87     17.04 o
  -4   1  17       16.09       25.24      6.84 o
  -3   1  17      172.16      169.53      9.36 o
  -2   1  17       50.82       47.02      5.73 o
  -1   1  17      300.57      297.63     14.78 o
   0   1  17       13.68       11.60      5.28 o
   1   1  17      283.86      293.32      9.96 o
   2   1  17       49.70       52.44      4.65 o
   3   1  17      161.61      166.28     13.48 o
   4   1  17       14.96       20.90      6.69 o
   5   1  17      238.90      251.17     17.50 o
   6   1  17        1.37        0.36      4.08 o
  -6   2  17      138.21      157.81     13.54 o
  -5   2  17        0.67        3.34      5.91 o
  -4   2  17      163.78      176.16     12.86 o
  -3   2  17       71.88       71.51      6.50 o
  -2   2  17      357.06      327.24     15.71 o
  -1   2  17        7.45       10.23      5.28 o
   0   2  17      340.77      354.86     14.13 o
   1   2  17        7.86        9.13      3.14 o
   2   2  17      330.93      301.65     10.45 o
   3   2  17       70.56       62.08      6.35 o
   4   2  17      156.91      160.46     13.32 o
   5   2  17        0.51        0.46      5.23 o
   6   2  17      144.13      131.53     11.20 o
  -6   3  17        5.32       11.80      7.06 o
  -5   3  17        2.30       10.28      6.16 o
  -3   3  17       29.63       19.85      7.28 o
  -2   3  17        0.39       -1.06      3.54 o
  -1   3  17       39.54       43.32      9.10 o
   0   3  17       18.93       28.60      9.01 o
   1   3  17       40.54       39.16      5.81 o
   2   3  17        0.25       -0.53      2.79 o
   3   3  17       27.91       30.86      5.24 o
   4   3  17        4.36        6.02      3.32 o
   5   3  17        3.63        2.06      4.17 o
   6   3  17        5.96        4.24      6.56 o
  -6   4  17       47.53       50.17      9.45 o
  -5   4  17        1.99        4.95      5.98 o
  -4   4  17      111.69       98.96     11.86 o
  -3   4  17        2.48        1.70      5.91 o
  -2   4  17      151.56      128.30     12.64 o
  -1   4  17       11.25        9.97      6.38 o
   0   4  17      262.43      307.26     12.80 o
   1   4  17       11.77       12.77      3.48 o
   2   4  17      132.21      141.72      7.03 o
   3   4  17        2.39        4.60      4.05 o
   4   4  17      115.75      100.24      7.97 o
   5   4  17        2.44        2.21      4.28 o
   6   4  17       51.12       46.87      7.16 o
  -5   5  17      144.95      153.29     14.09 o
  -4   5  17       25.52       19.76      5.28 o
  -3   5  17      223.99      231.12     17.44 o
  -2   5  17       36.93       32.02      8.27 o
  -1   5  17      375.99      383.34     21.98 o
   0   5  17        3.06        1.89      3.45 o
   1   5  17      379.91      395.28     15.21 o
   2   5  17       37.66       37.94      4.43 o
   3   5  17      233.06      247.03     12.04 o
   4   5  17       25.82       25.90      7.63 o
   5   5  17      145.09      144.27      9.84 o
  -5   6  17        2.71        3.87      7.09 o
  -4   6  17       38.66       34.15      6.13 o
  -3   6  17       17.76       32.79      8.86 o
  -2   6  17      160.68      130.16     13.01 o
  -1   6  17       16.89       21.09      6.97 o
   0   6  17       15.03       14.80      4.40 o
   1   6  17       15.97       15.91      4.94 o
   2   6  17      157.29      147.21      9.25 o
   3   6  17       17.15       13.27      4.90 o
   4   6  17       41.40       36.46      8.98 o
   5   6  17        3.31       -1.15      4.70 o
  -5   7  17       40.89       48.37      7.25 o
  -4   7  17        3.74        5.76      7.03 o
  -3   7  17       36.27       37.01      9.75 o
  -2   7  17       22.49       13.72      7.43 o
  -1   7  17       97.08       99.95     11.65 o
   0   7  17        4.10        2.89      3.91 o
   1   7  17      105.66      129.41      8.40 o
   2   7  17       23.35       25.33      7.35 o
   3   7  17       32.79       41.74      8.76 o
   4   7  17        3.02        6.32      8.04 o
   5   7  17       34.62       39.43      6.86 o
  -5   8  17        0.84       -2.60      7.59 o
  -4   8  17      134.61      125.44     13.63 o
  -3   8  17        0.25        8.82      7.28 o
  -2   8  17      403.47      424.00     24.36 o
  -1   8  17        4.06       -0.40      5.85 o
   0   8  17      160.97      181.63     10.26 o
   1   8  17        3.67        6.40      4.23 o
   2   8  17      421.97      421.91     16.75 o
   3   8  17        0.30        4.80      6.47 o
   4   8  17      138.21      138.07      9.90 o
   5   8  17        0.67        7.65      6.89 o
  -4   9  17        0.60        2.63      7.34 o
  -3   9  17       72.15       62.37     10.78 o
  -2   9  17        4.04       11.18      7.37 o
  -1   9  17       26.59       20.59      8.36 o
   0   9  17        0.89       -4.27      4.27 o
   1   9  17       28.05       32.75      8.87 o
   2   9  17        4.61        0.87      6.44 o
   3   9  17       67.17       67.80      7.59 o
   4   9  17        0.92        0.57      4.68 o
  -4  10  17       16.30        4.30      8.61 o
  -3  10  17        8.69        2.60      7.90 o
  -2  10  17        2.71       11.70      8.02 o
  -1  10  17        3.87        0.56      6.72 o
   0  10  17        4.35        1.77      4.02 o
   1  10  17        4.22       -2.35      3.84 o
   2  10  17        3.78        8.79      7.34 o
   3  10  17        7.70        7.83      5.15 o
   4  10  17       15.11       11.51      5.83 o
  -4  11  17        0.60       -6.97      6.97 o
  -3  11  17      148.60      179.34     16.29 o
  -2  11  17        0.95        2.01      7.37 o
  -1  11  17      164.37      154.51     14.62 o
   0  11  17        2.77       -3.58      3.58 o
   1  11  17      163.27      167.15     14.99 o
   2  11  17        1.18        0.28      6.47 o
   3  11  17      143.07      140.03     11.83 o
   4  11  17        0.49        2.26      5.57 o
  -3  12  17        9.66        6.75      7.99 o
  -2  12  17       64.59       28.00      9.41 o
  -1  12  17        7.51        1.15      7.65 o
   0  12  17       63.48       73.83     11.30 o
   1  12  17        8.01        7.37      7.52 o
   2  12  17       61.73       66.83     11.30 o
   3  12  17        8.92        3.85      5.65 o
  -2  13  17        5.79       17.74      9.26 o
  -1  13  17        1.19       -7.00      7.00 o
   0  13  17       10.38       12.60      8.11 o
   1  13  17        0.97        5.45      7.77 o
   2  13  17        6.58        6.38      8.14 o
  -1  14  17        2.84       -1.52      8.17 o
   0  14  17       69.55       91.20     12.67 o
   1  14  17        2.45       -1.30      7.43 o
   0   0  18      163.07      178.24     14.28 o
   1   0  18      226.38      228.60     11.20 o
   2   0  18      292.67      289.42     19.48 o
   3   0  18       98.11      109.91     25.89 o
   4   0  18      137.96      130.90     12.14 o
   5   0  18       98.70      126.46     12.82 o
  -5   1  18       35.30       35.05      8.30 o
  -4   1  18       32.27       36.29      7.83 o
  -3   1  18       18.97       24.90      5.02 o
  -2   1  18       21.42       18.59      4.85 o
  -1   1  18       29.45       29.12      5.30 o
   0   1  18      211.09      205.81     10.62 o
   1   1  18       27.53       27.88      5.33 o
   2   1  18       20.54       10.06      4.34 o
   3   1  18       23.03       19.64      5.16 o
   4   1  18       34.52       31.68      7.87 o
   5   1  18       31.79       29.85      8.45 o
  -5   2  18       23.93       19.01      7.46 o
  -4   2  18       23.73       26.51      8.02 o
  -3   2  18       38.29       47.00      5.85 o
  -2   2  18       14.15       19.89      4.78 o
  -1   2  18       77.16       73.35      6.89 o
   0   2  18       42.15       50.11      6.08 o
   1   2  18       70.13       63.19      6.43 o
   2   2  18       11.46       13.74      3.64 o
   3   2  18       39.76       44.76      4.82 o
   4   2  18       25.14       31.59      7.96 o
   5   2  18       25.19       29.02      8.11 o
  -5   3  18       68.62       57.60      9.60 o
  -4   3  18      104.66      101.56     12.26 o
  -3   3  18       55.25       31.65      8.98 o
  -2   3  18      137.44      164.54     14.25 o
  -1   3  18      183.78      188.96     10.08 o
   0   3  18      176.62      192.56     10.13 o
   1   3  18      174.09      173.08      7.92 o
   2   3  18      138.51      150.64      7.42 o
   3   3  18       61.96       61.18      5.43 o
   4   3  18       98.57      105.49     11.61 o
   5   3  18       71.59       84.88      8.08 o
  -5   4  18       43.99       45.09      8.92 o
  -4   4  18       74.61       86.75     11.55 o
  -3   4  18       52.57       50.76      9.63 o
  -2   4  18      178.40      185.19     15.40 o
  -1   4  18       15.32       16.54      7.12 o
   0   4  18       51.51       42.12      8.98 o
   1   4  18       18.64       20.30      3.90 o
   2   4  18      169.06      156.91      7.75 o
   3   4  18       50.35       44.17      4.92 o
   4   4  18       74.19       92.66     11.46 o
   5   4  18       43.77       46.72      7.01 o
  -5   5  18       11.22        5.51      7.00 o
  -4   5  18        8.35        9.77      5.08 o
  -3   5  18       11.61       18.33      8.42 o
  -2   5  18        1.88        3.22      6.32 o
  -1   5  18        9.68       21.86      7.49 o
   0   5  18        0.38        1.52      5.70 o
   1   5  18       10.81       19.07      4.90 o
   2   5  18        3.03       11.74      4.41 o
   3   5  18       10.59       11.46      3.87 o
   4   5  18        7.26        5.17      6.32 o
   5   5  18       10.82        3.37      4.73 o
  -5   6  18       40.69       45.72      7.33 o
  -4   6  18       53.49       51.38     10.10 o
  -3   6  18      181.94      193.05     16.14 o
  -2   6  18      166.74      157.70     14.47 o
  -1   6  18      100.42       97.44     11.74 o
   0   6  18      145.07      135.86     13.04 o
   1   6  18       96.80      119.70      8.25 o
   2   6  18      170.80      172.02     14.70 o
   3   6  18      186.61      187.85     16.02 o
   4   6  18       57.32       70.82     10.68 o
   5   6  18       44.14       67.10      7.72 o
  -4   7  18       43.22       53.17     10.59 o
  -3   7  18       29.84       26.91      8.79 o
  -2   7  18       54.13       46.20      9.72 o
  -1   7  18       29.28       33.04      8.89 o
   0   7  18       40.57       33.26      8.58 o
   1   7  18       27.49       42.04      9.03 o
   2   7  18       58.06       68.19      7.15 o
   3   7  18       33.59       41.12      8.98 o
   4   7  18       42.88       50.23      9.66 o
  -4   8  18        1.83        2.79      7.56 o
  -3   8  18        1.60       -0.22      7.25 o
  -2   8  18       41.47       23.78      8.61 o
  -1   8  18        6.45        6.81      7.34 o
   0   8  18        0.20       -5.79      5.79 o
   1   8  18        6.58        6.76      4.40 o
   2   8  18       41.38       36.51      8.73 o
   3   8  18        1.86        1.52      6.53 o
   4   8  18        1.39       -5.79      6.16 o
  -4   9  18       28.89       25.89      9.38 o
  -3   9  18       26.71       33.07      9.44 o
  -2   9  18       44.38       48.40      9.94 o
  -1   9  18       52.52       61.26     10.62 o
   0   9  18       70.15       73.36      7.15 o
   1   9  18       52.23       60.20      7.10 o
   2   9  18       47.87       49.55     10.22 o
   3   9  18       25.33       41.15      9.10 o
   4   9  18       22.48       27.57      6.42 o
  -3  10  18       15.66       21.21      9.26 o
  -2  10  18       77.18       69.53     11.37 o
  -1  10  18       56.33       54.69     10.62 o
   0  10  18       51.07       58.36      6.85 o
   1  10  18       48.57       52.18      9.79 o
   2  10  18       84.46       74.61     11.83 o
   3  10  18       18.50       16.75      8.48 o
  -3  11  18        0.83        5.91      7.83 o
  -2  11  18       12.18       11.70      8.86 o
  -1  11  18        3.68        8.30      7.71 o
   0  11  18        6.36        5.36      7.68 o
   1  11  18        3.73        1.61      7.09 o
   2  11  18       11.79        9.51      8.27 o
   3  11  18        1.55        6.50      7.86 o
  -2  12  18       17.35       32.89      9.79 o
  -1  12  18       21.53       27.68      9.63 o
   0  12  18        8.63        8.95      8.33 o
   1  12  18       21.28       36.51      9.60 o
   2  12  18       18.88       25.45      9.20 o
  -1  13  18       28.35       28.92     10.47 o
   0  13  18       67.92       88.63     12.48 o
   1  13  18       25.38       23.10      9.66 o
   1   0  19        2.39       -1.66      4.16 o
   2   0  19        2.89       -0.63      4.33 o
   3   0  19        2.08        0.90      4.63 o
   4   0  19        7.20       10.66      4.87 o
   5   0  19        1.24       -1.36      6.32 o
  -4   1  19      159.85      164.55     10.36 o
  -3   1  19        3.05       11.62      4.79 o
  -2   1  19      120.39      131.24      8.81 o
  -1   1  19        3.16        3.61      4.63 o
   0   1  19      237.02      269.10     12.39 o
   1   1  19        3.09        2.00      4.28 o
   2   1  19      119.09      123.34     12.73 o
   3   1  19        3.16        4.34      4.24 o
   4   1  19      160.96      157.11     14.09 o
   5   1  19        3.49        3.90      5.91 o
  -5   2  19       92.84      129.40     12.82 o
  -4   2  19        0.81        1.83      6.69 o
  -3   2  19      155.14      156.43     14.37 o
  -2   2  19       37.89       34.74      5.73 o
  -1   2  19      196.15      202.74     10.78 o
   0   2  19        8.11        8.91      6.95 o
   1   2  19      194.07      194.48     10.92 o
   2   2  19       37.01       27.95      5.87 o
   3   2  19      152.73      147.73     13.26 o
   4   2  19        0.89        0.19      6.13 o
   5   2  19       89.13       96.29     12.39 o
  -5   3  19        0.39       -3.65      6.44 o
  -4   3  19        3.42       10.34      7.43 o
  -3   3  19       13.05       11.02      7.25 o
  -2   3  19        4.47        2.42      6.87 o
  -1   3  19        9.09       -2.57      6.01 o
   0   3  19        5.71       -3.34      3.97 o
   1   3  19        8.83       13.01      4.81 o
   2   3  19        4.51        4.51      3.46 o
   3   3  19       14.14       11.88      5.06 o
   4   3  19        3.90        9.94      6.81 o
   5   3  19        0.19        0.28      6.69 o
  -4   4  19        1.27       -0.62      7.49 o
  -3   4  19       75.64       83.90     11.52 o
  -2   4  19        2.78        3.28      6.56 o
  -1   4  19       78.97       92.48     11.18 o
   0   4  19        0.13       -4.09      5.91 o
   1   4  19       77.08       79.13     10.65 o
   2   4  19        2.94       -0.95      3.50 o
   3   4  19       83.68       88.74      7.95 o
   4   4  19        1.09        3.68      6.29 o
  -4   5  19      138.44      137.63     22.89 o
  -3   5  19        2.29        4.21      7.06 o
  -2   5  19      120.27      107.45     12.70 o
  -1   5  19        0.15        6.01      7.00 o
   0   5  19      188.29      204.98     16.02 o
   1   5  19        0.17        1.80      6.47 o
   2   5  19      119.38      128.96      8.81 o
   3   5  19        2.53        0.65      6.04 o
   4   5  19      132.15      151.83     14.43 o
  -4   6  19        1.17       -2.97      6.72 o
  -3   6  19       74.24       70.49     10.96 o
  -2   6  19       23.63       34.65      9.32 o
  -1   6  19       62.13       67.64     10.22 o
   0   6  19        0.21        4.55      6.84 o
   1   6  19       57.76       61.00      6.59 o
   2   6  19       23.84       18.21      5.06 o
   3   6  19       74.99       53.24      9.82 o
   4   6  19        1.46       -4.37      5.88 o
  -4   7  19       33.68       38.68     10.78 o
  -3   7  19        1.98        5.85      8.27 o
  -2   7  19       35.87       37.62      9.60 o
  -1   7  19        0.21        3.25      6.75 o
   0   7  19       80.45       97.65     12.23 o
   1   7  19        0.29        1.43      4.14 o
   2   7  19       30.47       31.71      8.64 o
   3   7  19        1.71        2.54      6.63 o
   4   7  19       30.57       41.09      9.54 o
  -3   8  19      141.94      132.60     14.81 o
  -2   8  19        3.91        7.62      7.99 o
  -1   8  19      180.32      187.44     16.17 o
   0   8  19        0.45       -3.96      6.60 o
   1   8  19      176.17      180.49     10.81 o
   2   8  19        4.26       12.60      7.87 o
   3   8  19      149.87      162.90     15.46 o
  -3   9  19        5.26       16.84      8.67 o
  -2   9  19       11.67       10.56      8.33 o
  -1   9  19        1.77        1.98      7.31 o
   0   9  19       21.79       15.82      8.58 o
   1   9  19        1.48        3.62      7.28 o
   2   9  19       14.03       19.20      8.27 o
   3   9  19        5.93        3.90      6.81 o
  -2  10  19        1.97        7.15      8.45 o
  -1  10  19        3.70        1.02      7.09 o
   0  10  19        0.01       -3.22      7.21 o
   1  10  19        5.97        5.98      7.46 o
   2  10  19        1.69       -2.29      6.87 o
  -2  11  19       67.52       57.94     11.27 o
  -1  11  19        2.74        4.61      8.76 o
   0  11  19      112.60      146.81     15.61 o
   1  11  19        2.72        6.29      7.65 o
   2  11  19       69.27       71.35     11.83 o
   0  12  19       14.44        9.01      8.92 o
   0   0  20       88.89       73.56     10.28 o
   1   0  20      223.10      226.56     11.63 o
   2   0  20       56.74       60.80      6.75 o
   3   0  20      200.43      212.55     11.74 o
   4   0  20       72.99       96.17      8.75 o
  -4   1  20       21.57       38.58      9.69 o
  -3   1  20       28.61       52.37     17.91 o
  -2   1  20        7.10        7.03      4.83 o
  -1   1  20       19.48       14.40      6.33 o
   0   1  20       14.95       21.57      6.63 o
   1   1  20       18.60       25.64      5.62 o
   2   1  20        4.96        6.53      5.22 o
   3   1  20       30.35       33.82      6.28 o
   4   1  20       19.09       14.11      5.56 o
  -4   2  20       27.84       31.18      9.32 o
  -3   2  20       21.34       27.87      8.83 o
  -2   2  20        1.72        4.06      6.69 o
  -1   2  20       29.83       39.00      6.11 o
   0   2  20       18.92       18.00      5.35 o
   1   2  20       31.32       32.24      6.03 o
   2   2  20        0.97        2.22      4.65 o
   3   2  20       19.06       21.01      5.52 o
   4   2  20       28.04       27.85      6.13 o
  -4   3  20       63.77       77.45     12.23 o
  -3   3  20       73.86       66.74     11.27 o
  -2   3  20       16.62       11.83      7.49 o
  -1   3  20       94.37      103.85     12.05 o
   0   3  20       83.91       87.18     11.24 o
   1   3  20       93.91      101.76      8.30 o
   2   3  20       19.03       14.99      5.31 o
   3   3  20       76.34      116.36      9.05 o
   4   3  20       61.83       77.59      8.20 o
  -4   4  20       34.30       42.11     10.13 o
  -3   4  20      133.74      108.10     13.35 o
  -2   4  20       14.57       22.08      9.01 o
  -1   4  20       68.53       64.73     10.44 o
   0   4  20       42.52       64.41     10.31 o
   1   4  20       65.47       57.45     10.50 o
   2   4  20       11.97        9.20      7.28 o
   3   4  20      136.25      139.99      9.82 o
   4   4  20       35.51       38.44      6.65 o
  -4   5  20        2.92        2.23      7.96 o
  -3   5  20        1.35       -4.68      7.00 o
  -2   5  20        7.81       10.71      8.17 o
  -1   5  20        8.79        6.19      7.62 o
   0   5  20        0.01        1.15      7.09 o
   1   5  20        8.82       12.29      7.93 o
   2   5  20        7.37        4.03      6.66 o
   3   5  20        1.05       -1.86      6.13 o
   4   5  20        3.03        3.07      6.38 o
  -3   6  20       65.00       62.53     11.37 o
  -2   6  20       63.30       66.55     11.64 o
  -1   6  20       54.85       46.39      9.82 o
   0   6  20       80.33       96.69     12.33 o
   1   6  20       54.37       50.82     10.06 o
   2   6  20       64.16       73.61     11.02 o
   3   6  20       69.06       81.20     11.64 o
  -3   7  20       19.33       16.41      9.01 o
  -2   7  20       15.98       20.07      8.76 o
  -1   7  20        5.68       10.90      8.33 o
   0   7  20      130.74      119.46     13.72 o
   1   7  20        7.03        8.95      7.46 o
   2   7  20       19.03       19.11      7.87 o
   3   7  20       16.20       29.57      9.10 o
  -3   8  20        3.05        1.55      8.36 o
  -2   8  20        3.49       -3.62      7.90 o
  -1   8  20        5.41       -5.73      6.72 o
   0   8  20        1.11        7.37      7.83 o
   1   8  20        4.91       -2.72      6.66 o
   2   8  20        3.83        5.08      7.15 o
   3   8  20        3.58        1.83      6.78 o
  -2   9  20       16.95       -1.24      7.87 o
  -1   9  20       19.77       27.62      9.48 o
   0   9  20       52.49       68.78     11.61 o
   1   9  20       19.93       36.35      9.38 o
   2   9  20       16.62       12.26      8.08 o
  -1  10  20       57.86       53.39     11.30 o
   0  10  20       42.33       73.58     12.73 o
   1  10  20       55.20       67.97     11.71 o
   1   0  21        1.56        5.43      4.99 o
   2   0  21        6.41        0.30      4.66 o
   3   0  21        2.08       -1.86      4.79 o
  -3   1  21       80.76      108.58     13.13 o
  -2   1  21        3.81        4.32      4.61 o
  -1   1  21       74.16       87.45     18.29 o
   0   1  21        1.53        5.48      4.76 o
   1   1  21       74.57       77.88      7.82 o
   2   1  21        3.55        1.61      6.27 o
   3   1  21       86.25       96.29     12.06 o
  -3   2  21        7.76        2.82      7.49 o
  -2   2  21      118.16      111.56     13.13 o
  -1   2  21        8.60        4.71      7.09 o
   0   2  21      161.32      206.48     11.64 o
   1   2  21        8.63        5.73      5.03 o
   2   2  21      122.44      126.36      9.50 o
   3   2  21        8.10       14.61      5.51 o
  -3   3  21        0.56        5.76      8.11 o
  -2   3  21        7.28       13.53      8.30 o
  -1   3  21        6.65       -0.19      7.37 o
   0   3  21        0.02        6.10      7.68 o
   1   3  21        4.82        3.19      6.63 o
   2   3  21        8.01       11.63      5.50 o
   3   3  21        1.21       -0.57      5.00 o
  -3   4  21        1.08        2.51      8.17 o
  -2   4  21       50.00       45.58     10.41 o
  -1   4  21        2.65        4.99      7.25 o
   0   4  21       48.00       53.30     10.59 o
   1   4  21        3.01        6.66      7.62 o
   2   4  21       56.88       78.81     11.12 o
   3   4  21        0.90        7.31      7.18 o
  -3   5  21       66.17       83.86     12.76 o
  -2   5  21        2.00        1.86      7.59 o
  -1   5  21       64.39       64.42     10.96 o
   0   5  21        7.27        6.63      7.74 o
   1   5  21       61.25       84.51     12.11 o
   2   5  21        2.25        4.92      7.31 o
   3   5  21       60.18       87.18     12.79 o
  -2   6  21       31.44       28.24      9.54 o
  -1   6  21        4.03        2.85      7.56 o
   0   6  21       52.52       77.98     12.42 o
   1   6  21        3.85       -4.49      7.12 o
   2   6  21       29.13       28.52      9.14 o
  -2   7  21        0.72       10.71      7.96 o
  -1   7  21       29.69       20.19      9.14 o
   0   7  21        0.05       -6.25      6.25 o
   1   7  21       25.87       22.95      8.89 o
   2   7  21        0.77        0.37      6.97 o
  -1   8  21        3.01        1.08      7.68 o
   0   8  21      119.59      138.88     14.96 o
   1   8  21        3.73       -0.65      7.37 o
   0   0  22      165.84      180.12     16.20 o
   1   0  22       12.02        8.95      5.45 o
   2   0  22       84.09       79.11      8.37 o
  -2   1  22        9.23       11.36      8.58 o
  -1   1  22       10.60        5.98      7.63 o
   0   1  22        6.01        2.03      5.11 o
   1   1  22        9.81       13.34      5.57 o
   2   1  22        8.48        8.88      8.39 o
  -2   2  22       23.05       20.34      9.48 o
  -1   2  22        1.41        2.42      7.96 o
   0   2  22        8.85        6.81      8.30 o
   1   2  22        2.43       -4.20      4.96 o
   2   2  22       23.05       21.52     10.17 o
  -2   3  22       43.06       41.87     10.56 o
  -1   3  22       21.40       25.95      9.69 o
   0   3  22       41.70       34.47     10.06 o
   1   3  22       21.13       23.10      8.70 o
   2   3  22       45.08       51.44     10.13 o
  -2   4  22       43.77       25.30      9.91 o
  -1   4  22       37.31       37.04      9.97 o
   0   4  22       60.01       50.51     10.81 o
   1   4  22       36.25       61.25     11.49 o
   2   4  22       47.09       38.96      9.88 o
  -1   5  22        1.32       -0.59      7.43 o
   0   5  22       31.82       53.36     10.90 o
   1   5  22        1.07        1.67      7.28 o
   0   6  22       24.61       17.43      9.01 o
 
